# Supplementary material for: Metabolic Flux Analysis Reveals Entner–Doudoroff Pathway Dominance in Heterotrophic Deep‐Sea Bacterial Isolates
Source: Environ Microbiol Rep. 2026 Jun 12;18(3):e70379. doi: 10.1111/1758-2229.70379 (PMC13261371; doi:10.1111/1758-2229.70379)
Supplement: Supplementary file 2 — Data S1: emi470379‐sup‐0002‐DataS1.zip. [file EMI4-18-e70379-s001.zip]

Archive with 14 entries (14 files):
- Supplementary data 1.xlsx
- __MACOSX/._Supplementary data 1.xlsx
- Supplementary data 2.xlsx
- __MACOSX/._Supplementary data 2.xlsx
- Supplementary data3.xlsx
- __MACOSX/._Supplementary data3.xlsx
- PS1FLUXMAP.mat
- __MACOSX/._PS1FLUXMAP.mat
- W43FLUXMAP.mat
- __MACOSX/._W43FLUXMAP.mat
- WP3FLUXMAP.mat
- __MACOSX/._WP3FLUXMAP.mat
- WS11FLUXMAP.mat
- __MACOSX/._WS11FLUXMAP.mat
