# Supplementary material for: Metabolic Flux Analysis Reveals Entner–Doudoroff Pathway Dominance in Heterotrophic Deep‐Sea Bacterial Isolates
Source: Environ Microbiol Rep. 2026 Jun 12;18(3):e70379. doi: 10.1111/1758-2229.70379 (PMC13261371; doi:10.1111/1758-2229.70379)
Supplement: Supplementary file 2 — Data S1: emi470379‐sup‐0002‐DataS1.zip. [file EMI4-18-e70379-s001.zip › Supplementary data 1.xlsx]

## Sheet: PS1
		Mass isotopomer distributions of proteinogenic amino acids in microbial strains																	Error:standard deviations from three biological replicates
		100% 1-13C glucose						20% U-13C6 glucose						80% 1-13C glucose+20% U-13C6 glucose
		ALA232	Measured	Error	Simulated Fraction	Contribution		ALA232	Measured	Error	Simulated Fraction	Contribution		ALA232	Measured	Error	Simulated Fraction	Contribution
		m	0.977575	0.00329978	0.9774	0.9814		m	0.828125	0.0115902	0.8108	0.9435		m	0.748946	0.00354231	0.7451	0.9181
		m+1	0.021716	0.00436751	0.0289	0.0261		m+1	0.0756338	0.00331016	0.1064	0.1295		m+1	0.101874	0.00102668	0.1142	0.3743
		m+2	0.000708818	0.00107	0.00061946	0.0027		m+2	0.0962407	0.00839599	0.1627	0.0539		m+2	0.149179	0.00299569	0.1586	0.1022
		ALA260						ALA260						ALA260
		m	0.576368	8.34385e-05	0.5656	1.0442		m	0.813289	0.0120274	0.7997	0.9493		m	0.402132	0.00532849	0.4042	0.8296
		m+1	0.412819	0.000765194	0.4271	1.1994		m+1	0.0690524	0.00386861	0.097	0.2007		m+1	0.408592	0.00234727	0.4075	0.8795
		m+2	0.00863749	0.00167412	0.0047	0.0296		m+2	0.0271806	0.00228073	0.0515	0.1335		m+2	0.0497932	0.000856355	0.0609	0.0932
		m+3	0.00217506	0.000992367	9.9321e-05	0.00019202		m+3	0.0904784	0.00727229	0.1398	0.1023		m+3	0.139482	0.00432001	0.1313	0.3686
		GLY 246						GLY 246						GLY 246
		m	0.931889	0.0139507	0.9329	0.6567		m	0.87079	0.0124709	0.8536	0.955		m	0.75138	0.00251492	0.7509	0.747
		m+1	0.0681112	0.0106054	0.0488	3.634		m+1	0.0381689	0.0020507	0.0861	0.1465		m+1	0.0753216	0.0019637	0.1096	2.4684
		m+2	0	0.00334528	0.00076483	0.0057		m+2	0.0910412	0.0130176	0.1577	0.0872		m+2	0.173299	0.00355838	0.1509	0.5156
		GLY218						GLY218						GLY218
		m	0.983081	0.00620722	0.9832	0.9979		m	0.89187	0.0109284	0.8649	0.9412		m	0.799231	0.00209004	0.7971	0.9364
		m+1	0.0169186	0.00620722	0.0096	0.0304		m+1	0.10813	0.0109284	0.2162	0.0588		m+1	0.200769	0.00209004	0.209	0.0931
		GLY144						GLY144						GLY144
		m	0.972587	0.0134943	0.9728	0.9979		m	0.859844	0.0120586	0.8422	0.9412		m	0.775533	0.00994904	0.7807	0.9363
		m+1	0.0274129	0.0134943	0.0095	0.0298		m+1	0.140156	0.0120586	0.2105	0.0588		m+1	0.224467	0.00994904	0.2047	0.0919
		VAL 288						LEU274						VAL 288
		m	0.553614	0.00874289	0.5454	1.0188		m	0.606474	0.0250188	0.5109	0.6772		m	0.296403	0.0087388	0.2987	0.5756
		m+1	0.417275	0.0121496	0.428	1.1397		m+1	0.178626	0.00506795	0.2614	0.2997		m+1	0.356509	0.00548854	0.347	0.6456
		m+2	0.0243015	0.00106956	0.0171	0.0511		m+2	0.149401	0.0104385	0.2472	0.1579		m+2	0.133599	0.00433806	0.1548	0.1551
		m+3	0.00471452	0.00319236	0.00049077	0.0016		m+3	0.0469455	0.0056943	0.0802	0.0167		m+3	0.172477	0.00409149	0.168	0.2869
		m+4	0	0	5.7035e-06	5.4231e-07		m+4	0.0158852	0.0031191	0.0273	0.0024		m+4	0.0203038	0.00215536	0.0245	0.0085
		m+5	9.50856e-05	0	6.0704e-08	1.8422e-10		m+5	0.00266819	0.000820643	0.0051	0.00015117		m+5	0.0207089	0.00118527	0.0207	0.0132
		VAL260						ILE 274						VAL260
		m	0.944465	0.00236081	0.9444	0.9333		m	0.622342	0.0261996	0.5762	0.8267		m	0.561081	0.00537117	0.5498	0.7548
		m+1	0.0549504	0.00254516	0.0559	0.1002		m+1	0.177596	0.00444976	0.1996	0.5376		m+1	0.154504	0.00167438	0.1685	0.7862
		m+2	0	0.00347062	0.002	0.0105		m+2	0.140029	0.0108205	0.2289	0.1628		m+2	0.232579	0.0018921	0.247	0.2297
		m+3	0	0	3.5435e-05	9.0698e-06		m+3	0.0432459	0.00609173	0.0674	0.0874		m+3	0.0292617	0.00223307	0.0359	0.0207
		m+4	0.000584569	0	3.7938e-07	4.0791e-09		m+4	0.0142282	0.00419445	0.0234	0.0064		m+4	0.022574	0.00244227	0.0249	0.008
								m+5	0.00255869	0.00105455	0.006	0.0035
		LEU274												LEU274
		m	0.932894	0.00311904	0.9321	0.8828		PRO 258						m	0.452134	0.00779313	0.4312	0.6546
		m+1	0.0660689	0.000876807	0.0761	0.1959		m	0.673205	0.0274866	0.6051	0.8108		m+1	0.234819	0.00119743	0.2517	0.5053
		m+2	0	0.00196929	0.0032	0.0108		m+1	0.162514	0.0082675	0.233	0.8457		m+2	0.214021	0.00360448	0.2304	0.1915
		m+3	0.000856907	0.000272939	7.9893e-05	2.7716e-05		m+2	0.134051	0.0113145	0.2349	0.1984		m+3	0.0712529	0.00254487	0.0818	0.0272
		m+4	0	0	1.1606e-06	1.6893e-08		m+3	0.0222744	0.00682118	0.043	0.0167		m+4	0.0227392	0.00169634	0.0273	0.005
		m+5	0.000180603	0	8.4176e-09	2.0092e-12		m+4	0.00795485	0.00327119	0.0187	0.0062		m+5	0.00503392	0.000548738	0.0054	0.00050773
		LEU 200						MET 320						LEU 200
		m	0.896797	0.00170777	0.8967	0.8903		m	0.595678	0.01769	0.5779	0.8345		m	0.436748	0.00651919	0.4228	0.6525
		m+1	0.0710769	3.26774e-05	0.0732	0.182		m+1	0.237125	0.0196155	0.2462	0.2726		m+1	0.222707	0.0020727	0.2468	0.4937
		m+2	0.0287586	0.00132461	0.0031	0.01		m+2	0.0664307	0.00192555	0.1131	0.3248		m+2	0.226734	0.00182738	0.2259	0.1907
		m+3	0.00336078	0.000350483	7.6863e-05	2.5654e-05		m+3	0.0703267	0	0.0996	0.048		m+3	0.0778945	0.00387541	0.0802	0.027
		m+4	0	0	1.1166e-06	1.5636e-08		m+4	0.0304397	0	0.0238	0.0029		m+4	0.0286171	0.00139212	0.0268	0.0049
		m+5	6.96774e-06	0	8.0983e-09	1.8597e-12		m+5	0	0	0.0011	0.0001772		m+5	0.00729897	0	0.0053	0.00049179
		ILE 274						MET218						ILE 274
		m	0.829743	0.00146445	0.8288	0.9318		m	0.578828	0.0162875	0.5636	0.8343		m	0.408175	0.00708436	0.4246	0.6704
		m+1	0.161422	0.000209329	0.1661	1.6148		m+1	0.227946	0.00661574	0.2621	0.3668		m+1	0.268645	0.00157718	0.2383	0.4613
		m+2	0.0075589	0.00118376	0.0069	0.0152		m+2	0.120155	0.0041805	0.1253	0.1005		m+2	0.205267	0.00323727	0.2099	0.2034
		m+3	0.00105758	0.000490018	0.00017748	0.00016235		m+3	0.0730711	0.0138522	0.0529	0.1062		m+3	0.0870794	0.00440022	0.078	0.3093
		m+4	0	0	2.0729e-06	6.3755e-08		m+4	0	0	0.0073	0.005		m+4	0.0241381	0.00139619	0.0239	0.0178
		m+5	0.000218309	0	1.4996e-08	1.0981e-11								m+5	0.00669574	0.000686925	0.0057	0.0138
								SER 390
		ILE200						m	0.837048	0.0129367	0.8156	0.925		ILE200
		m	0.823545	0.00193735	0.822	0.9322		m+1	0.0514022	0.00133483	0.0933	0.2406		m	0.404755	0.00844705	0.4246	0.6703
		m+1	0.156528	0.00128557	0.1647	1.5889		m+2	0.0257481	0.00244694	0.0347	0.2496		m+1	0.266821	0.00145134	0.2383	0.4612
		m+2	0.0172284	0.00263697	0.0068	0.015		m+3	0.0858018	0.0109202	0.166	0.0924		m+2	0.213425	0.00365543	0.2098	0.2034
		m+3	0.00268143	0.000585947	0.00017602	0.00015968								m+3	0.0884308	0.00299025	0.078	0.3092
		m+4	0	0	2.0558e-06	6.2709e-08		SER362						m+4	0.0265686	0.00156492	0.0239	0.0178
		m+5	1.70745e-05	0	1.4872e-08	1.0801e-11		m	0.845949	0.0135688	0.8253	0.923		m+5	0	0	0.0057	0.0138
								m+1	0.0671798	0.00345358	0.0966	0.6987
		PRO 258						m+2	0.0868709	0.0102008	0.1701	0.1314		PRO 258
		m	0.928316	0.00234897	0.9286	0.9279								m	0.524328	0.00673241	0.5139	0.8907
		m+1	0.0630001	0.00353857	0.0587	0.1168		THR 404						m+1	0.224005	0.00343821	0.2248	2.2229
		m+2	0.00852173	0.0011896	0.002	0.0069		m	0.729804	0.0203299	0.7197	0.9344		m+2	0.194455	0.00542733	0.2177	0.3704
		m+3	0	0	3.4579e-05	6.9e-06		m+1	0.139873	0.00486269	0.1267	0.3068		m+3	0.0425305	0.00324006	0.0442	0.0463
		m+4	0.000162003	0	3.1746e-07	2.1817e-09		m+2	0.0663249	0.00562467	0.1092	0.4114		m+4	0.014681	0.00393245	0.0183	0.0193
								m+3	0.0527026	0.0084133	0.0968	0.0864
		MET218						m+4	0.0112959	0.00490973	0.0054	0.0045		MET 320
		m	0.847194	0.00426382	0.8418	0.9442								m	0.338876	0.00188232	0.3177	0.886
		m+1	0.14709	0.00344156	0.1733	1.7055		THR376						m+1	0.331419	0.00664608	0.3563	1.0765
		m+2	0.00571624	0.00770537	0.0072	0.0063		m	0.764564	0.0169041	0.752	0.9433		m+2	0.164895	0.00301558	0.1602	0.3732
		m+3	0	0	0.00010121	1.8691e-05		m+1	0.149023	0.00253671	0.1618	0.5313		m+3	0.108718	0.00254282	0.0998	0.1141
		m+4	0	0	8.4317e-07	1.015e-08		m+2	0.0779882	0.00988836	0.1267	0.105		m+4	0.0443533	0.00466278	0.0262	0.0134
								m+3	0.00842463	0.00486035	0.0389	0.1407		m+5	0.0117391	0	0.0012	0.00084414
		SER 390
		m	0.943703	0.00240487	0.9434	0.9499		PHE302						MET218
		m+1	0.0555743	0.00416488	0.0592	0.1994		m	0.86169	0.0115165	0.8411	0.9424		m	0.455437	0.00612938	0.4484	0.6676
		m+2	0	8.616e-05	0.0076	0.1002		m+1	0.0340443	0.00503104	0.0574	0.1945		m+1	0.306955	0.00765042	0.3147	0.4436
		m+3	0.000722285	0.00167384	0.00017467	0.00063755		m+2	0.104265	0.0117467	0.1887	0.0714		m+2	0.134477	0.00327128	0.1519	0.1325
														m+3	0.0903986	0.012543	0.0572	0.3593
		SER362						ASP 418						m+4	0.0127332	0	0.0083	0.0254
		m	0.974237	0.00181562	0.9738	0.9792		m	0.731179	0.0182763	0.7208	0.9344
		m+1	0.0257634	0.00241154	0.038	0.5623		m+1	0.138777	0.00305149	0.1269	0.3077		SER 390
		m+2	0	0.000754977	0.00088202	0.0073		m+2	0.0649054	0.00537897	0.1094	0.4126		m	0.715093	0.00436972	0.7121	0.8244
								m+3	0.0543216	0.00675819	0.097	0.0867		m+1	0.0933479	0.00263305	0.0998	0.6205
		THR 404						m+4	0.0108174	0.00319253	0.0054	0.0045		m+2	0.0430847	0.003514	0.049	0.22
		m	0.63523	0.0171992	0.6205	1.1689								m+3	0.148475	0.00352182	0.156	0.2129
		m+1	0.296157	0.00982698	0.3252	1.6999		ASP390
		m+2	0.0675125	0.0229035	0.0049	0.0043		m	0.756426	0.0207956	0.745	0.9431		SER362
		m+3	0	0.0390406	0.00010123	3.5076e-05		m+1	0.150258	0.00552545	0.1603	0.5222		m	0.752044	0.00429943	0.7468	0.8524
		m+4	0.0011	0.0108891	7.741e-08	4.8186e-11		m+2	0.0776041	0.00981642	0.1255	0.1036		m+1	0.0999506	0.00260325	0.1085	0.5146
								m+3	0.0157116	0.00563267	0.0385	0.1381		m+2	0.148005	0.00362495	0.166	0.1563
		THR376
		m	0.854101	0.0203823	0.8536	0.9554		ASP302						PHE336
		m+1	0.142704	0.00849887	0.1458	0.7535		m	0.842356	0.00998233	0.8312	0.9641		m	0.327239	0.00877397	0.3075	0.6425
		m+2	0.000662177	0.0223151	0.0022	0.0021		m+1	0.0694019	0.00189115	0.1207	0.5565		m+1	0.179509	0.00522947	0.1803	0.547
		m+3	0.00253283	0.00656522	2.4366e-05	4.9667e-06		m+2	0.0882417	0.00813931	0.1148	1.4195		m+2	0.124888	0.00353469	0.1387	0.2129
														m+3	0.181364	0.00638977	0.2003	0.2428
		PHE336						GLU 432						m+4	0.084132	0.0056404	0.0858	0.1235
		m	0.803544	0.0101494	0.8085	0.7758		m	0.600722	0.0227975	0.565	0.825		m+5	0.0543961	0.00610477	0.0553	0.0317
		m+1	0.178145	0.00833321	0.1498	1.8611		m+1	0.184357	0.00347691	0.1958	0.5178		m+6	0.0329449	0.000745555	0.0347	0.0176
		m+2	0.0162718	0.00487458	0.0252	0.592		m+2	0.150877	0.00912035	0.2243	0.1622		m+7	0.0113488	0	0.0096	0.0031
		m+3	0	0	0.0026	0.0212		m+3	0.0463132	0.00710535	0.066	0.0848		m+8	0.00417786	0	0.0052	0.00067879
		m+4	0.000339948	0	0.00020073	0.00031205		m+4	0.0154292	0.00324784	0.0229	0.0063		m+9	0	0	0.0012	9.7505e-05
		m+5	0.00168711	0	1.1517e-05	2.2429e-06		m+5	0.00230223	0.00118264	0.0058	0.0034
		m+6	0	0	4.437e-07	6.4591e-09								PHE 308
		m+7	0	0	1.103e-08	7.2889e-12		GLU330						m	0.362859	0.00604258	0.3253	0.6666
		m+8	9.74223e-06	0	1.6037e-10	2.6828e-15		m	0.656382	0.0220122	0.5955	0.8094		m+1	0.177016	0.00425484	0.1876	0.7773
		m+9	2.76776e-06	0	1.0211e-12	1.7701e-19		m+1	0.16668	0.00457645	0.2293	0.8225		m+2	0.182839	0.00122234	0.2081	0.2667
								m+2	0.139763	0.00976127	0.2311	0.1957		m+3	0.136732	0.00317569	0.1635	0.1549
		PHE 308						m+3	0.0272456	0.00627364	0.0423	0.0163		m+4	0.069811	0.00410347	0.0744	0.0661
		m	0.881712	0.00136106	0.8762	0.8025		m+4	0.00992908	0.00221589	0.0184	0.006		m+5	0.0474697	0.00425743	0.0528	0.0335
		m+1	0.112	0.00253713	0.144	2.7079								m+6	0.0165944	0.00257869	0.016	0.0054
		m+2	0.00444443	0.001761	0.0181	0.2918		LYS 431						m+7	0.0066791	0	0.0058	0.00089315
		m+3	0	0	0.0014	0.007		m	0.566912	0.0146985	0.5387	0.8376		m+8	0	0	0.0013	0.00012915
		m+4	0.00063395	0	7.4869e-05	5.1441e-05		m+1	0.176687	0.00556412	0.1656	0.3731
		m+5	0.00120165	0	2.5837e-06	1.4039e-07		m+2	0.12479	0.0136469	0.2023	0.289		PHE302
		m+6	0	0	5.8306e-08	1.4165e-10		m+3	0.0895521	0.0107403	0.1022	0.0456		m	0.713665	0.0130013	0.7175	0.9304
		m+7	0	0	8.0581e-10	5.008e-14		m+4	0.029991	0.00335176	0.0299	0.017		m+1	0.117276	0.00436538	0.0671	0.3374
		m+8	7.69281e-06	0	5.2585e-12	3.7562e-18		m+5	0.0120669	0.0186045	0.0151	0.0024		m+2	0.169059	0.00895047	0.1726	0.4608
								m+6	0	0	0.00080884	9.571e-05
		PHE302												ASP390
		m	0.893486	0.00399346	0.8963	0.9837		LYS329						m	0.539765	0.00796657	0.5658	0.8036
		m+1	0.106046	0.0016493	0.034	1.2548		m	0.537392	0.0283945	0.5297	0.8184		m+1	0.291657	0.0029309	0.2308	0.3212
		m+2	0.000467509	0.00276919	0.00089016	0.008		m+1	0.211051	0.000788518	0.1835	0.4688		m+2	0.127826	0.00295876	0.1238	0.1407
								m+2	0.168493	0.00953375	0.2105	0.1565		m+3	0.0407513	0.00491978	0.0358	0.4993
		ASP 418						m+3	0.0563664	0.00631669	0.062	0.0755
		m	0.648851	0.00267644	0.6324	2.383		m+4	0.0266974	0.0133326	0.0215	0.0056		ASP302
		m+1	0.299286	0.00135956	0.3314	6.3816		m+5	0	0	0.0055	0.003		m	0.554326	0.0079623	0.5761	1.0039
		m+2	0.0518465	0.00182294	0.005	0.0175								m+1	0.295241	0.00306642	0.2661	3.0477
		m+3	0	0.00102589	0.00010317	0.00014566		TYR 466						m+2	0.150433	0.00612685	0.105	4.7699
		m+4	1.68118e-05	0.000519834	7.8892e-08	2.0015e-10		m	0.556058	0.0364443	0.423	0.7886
								m+1	0.145345	0.0120745	0.2058	1.4865		GLU 432
		ASP390						m+2	0.104973	0.0116032	0.1456	0.1549		m	0.406353	0.00686403	0.4247	0.6692
		m	0.855263	0.00907278	0.8547	0.9377		m+3	0.10325	0.0282855	0.2383	0.2042		m+1	0.27306	0.00299392	0.2387	0.4633
		m+1	0.143006	0.0041607	0.146	1.6636		m+4	0.048358	0.00673232	0.0858	0.1359		m+2	0.204442	0.00201997	0.2099	0.2053
		m+2	0	0.00406155	0.0022	0.0047		m+5	0.0316608	0.00189771	0.0563	0.0203		m+3	0.087449	0.00311376	0.078	0.3109
		m+3	0.00173155	0.00156841	2.44e-05	1.1205e-05		m+6	0.00924443	0	0.037	0.0056		m+4	0.0234111	0.0018275	0.0239	0.0182
								m+7	0	0	0.0086	0.00045416		m+5	0.00528402	0.00142747	0.0057	0.0138
		ASP302						m+8	0.000264217	0	0.0053	0.00023986
		m	0.738214	0.011807	0.7524	0.9194		m+9	0.00084576	0	0.0012	1.8741e-05		GLU330
		m+1	0.259694	0.0090394	0.2086	1.7549								m	0.520965	0.00867858	0.5129	0.8901
		m+2	0.00209192	0.00292883	0.00040363	0.0013		TYR302						m+1	0.225438	0.00123762	0.2243	2.215
								m	0.842768	0.0156368	0.8271	0.9426		m+2	0.198022	0.00417871	0.2173	0.3695
		GLU 432						m+1	0.0347666	0.00374254	0.0565	0.1882		m+3	0.0413157	0.00276987	0.0441	0.0461
		m	0.833892	0.00383604	0.8325	0.9317		m+2	0.122465	0.0145452	0.1856	0.0707		m+4	0.0142592	0.00142657	0.0183	0.0193
		m+1	0.160296	0.0030231	0.1672	1.6559
		m+2	0.00578864	0.000480677	0.007	0.0152								LYS 431
		m+3	0	0.000899961	0.00017917	0.0001636								m	0.245851	0.00499854	0.2958	0.7833
		m+4	2.35655e-05	0.000368924	2.0912e-06	6.4848e-08								m+1	0.31258	0.00494034	0.2901	1.0956
		m+5	0	0	1.5036e-08	1.1049e-11								m+2	0.209446	0.00690322	0.1777	0.5838
														m+3	0.14657	0.00311505	0.1342	0.2927
		GLU330												m+4	0.0587409	0.00372513	0.031	0.045
		m	0.934852	0.00327786	0.9351	0.927								m+5	0.0200058	0.00274338	0.0155	0.0085
		m+1	0.0626829	0.00176346	0.0591	0.1183								m+6	0.0068069	0	0.00079871	0.0003581
		m+2	0.00168392	0.000395583	0.002	0.007
		m+3	0.000781356	0.00114506	3.4821e-05	6.9965e-06								TYR302
		m+4	0	0	3.1967e-07	2.2123e-09								m	0.70648	0.00587032	0.7119	0.9305
														m+1	0.120593	0.00156223	0.0665	0.3323
		LYS329												m+2	0.172927	0.00595381	0.1713	0.4545
		m	0.759441	0.018301	0.7691	0.9487
		m+1	0.2009	0.00518889	0.1541	0.6422
		m+2	0.0376015	0.021788	0.0064	0.0059
		m+3	0	0	0.00016469	6.2156e-05
		m+4	0	0	1.9235e-06	2.4402e-08
		m+5	0.00205816	0	1.3915e-08	4.2025e-12
		TYR 466
		m	0.785508	0.02043	0.7901	0.8716
		m+1	0.169069	0.0086207	0.1464	0.8123
		m+2	0.0374939	0.0285169	0.0246	0.252
		m+3	0	0	0.0025	0.009
		m+4	0.00251899	0	0.00019616	0.00013251
		m+5	0.00533982	0	1.1255e-05	9.5221e-07
		m+6	0	0	4.336e-07	2.7419e-09
		m+7	0	0	1.0779e-08	3.094e-12
		m+8	5.81284e-05	0	1.5672e-10	1.1387e-15
		m+9	1.19324e-05	0	9.9784e-13	7.5132e-20
		TYR302
		m	0.883452	0.00437914	0.8866	0.984
		m+1	0.116323	0.00416986	0.0337	1.228
		m+2	0.000224597	0.000209281	0.00088055	0.0078

## Sheet: WP3
		Mass isotopomer distributions of proteinogenic amino acids in microbial strains																	Error:standard deviations from three biological replicates
		100% 1-13C glucose						20% U-13C6 glucose						80% 1-13C glucose+20% U-13C6 glucose
		ALA260	Measured	Error	Simulated Fraction	Contribution		ALA260	Measured	Error	Simulated Fraction	Contribution		ALA260	Measured	Error	Simulated Fraction	Contribution
		m	0.570419	0.00325751	0.5707	0.7113		m	0.766501	0.0104427	0.761	0.9206		m	0.41969	0.024848	0.4212	1.2449
		m+1	0.421646	0.00120271	0.4214	0.7233		m+1	0.0717347	0.002221	0.0547	0.9024		m+1	0.376963	0.0110479	0.3792	1.4132
		m+2	0.0079346	0.0010437	0.0019	0.1726		m+2	0.0369374	0.00141115	0.0289	0.7625		m+2	0.0358987	0.00508637	0.0336	0.2662
		m+3	0	0.00164583	2.8723e-06	8.0924e-06		m+3	0.124827	0.00895085	0.1588	0.3482		m+3	0.167448	0.0106247	0.1586	0.2061
		ALA232						ALA232						ALA232
		m	0.97841	0.00309286	0.9781	0.9762		m	0.780449	0.00923786	0.7743	0.9319		m	0.764036	0.00683936	0.7619	0.9216
		m+1	0.0210702	0.00357241	0.0303	0.2621		m+1	0.0837513	0.00294157	0.057	0.0994		m+1	0.0613928	0.00264628	0.0779	0.0741
		m+2	0.000520002	0.000992275	9.6733e-05	0.00050782		m+2	0.1358	0.00669702	0.1721	0.049		m+2	0.174571	0.00541327	0.1765	0.0954
		GLY246						GLY246						ALA158
		m	0.916432	0.00783346	0.918	0.962		m	0.817658	0.0128182	0.8117	0.911		m	0.729199	0.00893533	0.7363	0.9228
		m+1	0.0833368	0.00737545	0.0234	1.0856		m+1	0.0347914	0.00282736	0.0742	1.24		m+1	0.0648663	0.00203501	0.0753	0.0698
		m+2	0.00023077	0.0010921	6.3153e-05	0.0029		m+2	0.147551	0.0130301	0.1595	0.5139		m+2	0.205935	0.00832843	0.1706	0.0924
		GLY218						GLY218						GLY246
		m	0.991688	0.00220256	0.9917	0.9941		m	0.837445	0.0151581	0.8265	0.9418		m	0.73539	0.0183219	0.7406	0.8913
		m+1	0.00831241	0.00220256	0.0082	0.1036		m+1	0.162555	0.0151581	0.2064	0.0687		m+1	0.0930178	0.00601402	0.0829	0.6994
														m+2	0.171593	0.0153019	0.1517	0.5905
		GLY144						VAL288
		m	0.967555	0.00361338	0.9678	0.9944		m	0.603892	0.0195567	0.5962	0.8643		GLY218
		m+1	0.0324445	0.00361338	0.008	0.0987		m+1	0.116914	0.00323696	0.0867	0.4407		m	0.80807	0.0156587	0.8036	0.9369
								m+2	0.135686	0.00790373	0.1583	0.4981		m+1	0.19193	0.0156587	0.2091	0.1115
		VAL288						m+3	0.110965	0.00961352	0.1356	0.2918
		m	0.556213	0.013842	0.5558	0.6985		m+4	0.0145406	0.00263485	0.0142	0.0149		GLY144
		m+1	0.42701	0.0081289	0.4276	0.5919		m+5	0.0180034	0.00256092	0.0276	0.0122		m	0.882177	0.0236195	0.855	0.9368
		m+2	0.0153626	0.00406554	0.0147	0.055								m+1	0.117823	0.0236195	0.2224	0.0876
		m+3	0	0.0214023	0.00010206	5.69e-05		LEU274
		m+4	0	0	2.7388e-07	5.4536e-09		m	0.545289	0.0386625	0.5084	0.7159		VAL288
		m+5	0.00141456	0	2.7665e-10	5.0807e-14		m+1	0.191354	0.00753021	0.2012	0.2087		m	0.32661	0.0249492	0.3232	0.8916
								m+2	0.185818	0.0158001	0.2473	0.1663		m+1	0.323717	0.00817239	0.3241	0.877
		VAL260						m+3	0.0566918	0.00919861	0.0735	0.0245		m+2	0.124629	0.0118992	0.1304	0.2245
		m	0.947759	0.00567114	0.9473	0.9181		m+4	0.0180676	0.00550207	0.0292	0.0024		m+3	0.192519	0.0103315	0.1918	0.2383
		m+1	0.0516301	0.00342457	0.0588	0.9821		m+5	0.00277981	0.00208293	0.0062	0.00017745		m+4	0.0141317	0.0022569	0.0184	0.0081
		m+2	0.000609824	0.00225871	0.0011	0.0054								m+5	0.0183929	0.0164818	0.0282	0.0095
		m+3	0	0.00463009	5.8102e-06	2.0986e-06		ILE274
		m+4	1.38225e-06	0	9.2653e-09	1.8632e-11		m	0.569035	0.0291475	0.5496	0.7679		VAL260
								m+1	0.168308	0.00383295	0.178	0.1611		m	0.583603	0.0174692	0.5771	0.7629
		VAL186						m+2	0.190637	0.0134174	0.2243	0.2744		m+1	0.0957158	0.00237744	0.118	0.1846
		m	0.946316	0.00552617	0.9455	0.9184		m+3	0.0535931	0.00670881	0.0709	0.1568		m+2	0.270036	0.0113421	0.2735	0.2412
		m+1	0.0458817	0.00257071	0.0586	0.9784		m+4	0.0164131	0.00437726	0.0229	0.0127		m+3	0.021371	0.00379459	0.0273	0.0096
		m+2	0.00357485	0.000348043	0.0011	0.0054		m+5	0.00201419	0.00537348	0.0075	0.0065		m+4	0.0292739	0.00193314	0.031	0.0074
		m+3	0.00422755	0.00589209	5.7992e-06	2.0907e-06
		m+4	0	0.00102183	9.2478e-09	1.8562e-11		ILE200						VAL186
								m	0.568676	0.0314169	0.5476	0.7709		m	0.580752	0.0165509	0.5728	0.7632
		LEU274						m+1	0.16654	0.00552387	0.1773	0.1259		m+1	0.0917219	0.00158694	0.1171	0.1824
		m	0.936447	0.00540926	0.9347	0.8388		m+2	0.186061	0.0164921	0.2234	0.2102		m+2	0.265088	0.0123406	0.2714	0.2402
		m+1	0.0625678	0.00364113	0.0824	2.3564		m+3	0.0537653	0.00713941	0.0706	0.0933		m+3	0.0307217	0.00324303	0.0271	0.0095
		m+2	0	0.00118706	0.0026	0.0176		m+4	0.0185411	0.00280508	0.0228	0.0077		m+4	0.0317156	0.00238124	0.0308	0.0073
		m+3	0	0.00509978	3.4051e-05	1.5719e-05		m+5	0.00641701	0.00154052	0.0074	0.0037
		m+4	0.000194356	0	1.5895e-07	2.0184e-09								LEU274
		m+5	0.000790877	0	2.389e-10	1.3586e-14		SER390						m	0.480615	0.0229666	0.4564	0.6439
								m	0.79429	0.00757737	0.7816	0.8794		m+1	0.188248	0.00390003	0.2216	0.1795
		LEU200						m+1	0.0624912	0.0107478	0.0815	0.8339		m+2	0.231915	0.0141751	0.2425	0.2026
		m	0.922452	0.0029929	0.9208	0.8426		m+2	0.0423208	0.00353051	0.0428	3.181		m+3	0.0705854	0.006333	0.0824	0.028
		m+1	0.0624321	0.00299508	0.0812	2.2874		m+3	0.100898	0.0125835	0.1549	1.2593		m+4	0.0279366	0.00452599	0.0306	0.0048
		m+2	0.0150245	0.0016242	0.0026	0.017								m+5	0.000700511	0.00609461	0.0069	0.00034934
		m+3	0	0.00375221	3.3546e-05	1.5257e-05		SER362
		m+4	0	0.000528833	1.566e-07	1.959e-09		m	0.804183	0.0210113	0.7915	0.9206		LEU200
		m+5	9.125e-05	0	2.3536e-10	1.3186e-14		m+1	0.0961728	0.00958077	0.0883	0.1921		m	0.475015	0.0249724	0.4542	0.6439
								m+2	0.0996443	0.0145641	0.1647	0.0555		m+1	0.188624	0.00509268	0.2205	0.1793
		ILE274												m+2	0.23513	0.0134121	0.2413	0.2024
		m	0.828271	0.0102237	0.8366	0.9262		SER288						m+3	0.0718325	0.00622916	0.082	0.028
		m+1	0.167971	0.00679203	0.0733	0.1249		m	0.772355	0.032611	0.7667	0.933		m+4	0.0293983	0.0021509	0.0304	0.0048
		m+2	0.00236728	0.00395387	0.0025	0.0211		m+1	0.106106	0.00960899	0.0856	0.107		m+5	0	0.00617397	0.0069	0.0003474
		m+3	0	0.0080794	3.6736e-05	1.2437e-05		m+2	0.121539	0.0288435	0.1596	0.0486
		m+4	0.000223845	0	1.5732e-07	1.4031e-09								ILE274
		m+5	0.00116731	0	1.9584e-10	1.6669e-14		PHE302						m	0.450512	0.0173716	0.4672	0.7171
								m	0.81582	0.00488984	0.8079	0.8937		m+1	0.226129	0.00995538	0.191	0.26
		SER390						m+1	0.0318474	0.00239742	0.052	1.1598		m+2	0.208942	0.011713	0.2094	0.4152
		m	0.939806	0.0173977	0.9396	0.8445		m+2	0.152333	0.00611059	0.1818	0.2792		m+3	0.0899247	0.00542445	0.0736	0.3008
		m+1	0.0601944	0.00904685	0.0631	2.3147								m+4	0.0244918	0.00211734	0.0233	0.0311
		m+2	0	0.00794482	0.0031	1.1464		ASP418						m+5	0	0.00941432	0.0073	0.0133
		m+3	0	0.0153232	4.6584e-06	1.7446e-05		m	0.674732	0.0187274	0.6695	0.7044
								m+1	0.140679	0.00293713	0.1301	2.0235		ILE200
		SER362						m+2	0.0885355	0.00520371	0.1265	2.919		m	0.445488	0.0237892	0.4642	0.7161
		m	0.984495	0.00670113	0.9827	0.9034		m+3	0.0829884	0.00854416	0.0844	1.7126		m+1	0.220065	0.00495097	0.1898	0.1814
		m+1	0.014742	0.00283888	0.0499	3.4963		m+4	0.0130649	0.00334377	0.0062	0.1241		m+2	0.214499	0.010871	0.208	0.263
		m+2	0.000763208	0.00573334	0.0001039	0.00095575								m+3	0.09465	0.00991647	0.0731	0.1421
								ASP390						m+4	0.0252989	0.00199946	0.0231	0.0146
		SER288						m	0.709094	0.018863	0.7017	0.8062		m+5	0	0.00614707	0.0073	0.0059
		m	0.97793	0.00888981	0.9765	0.9044		m+1	0.157987	0.00395541	0.1756	0.279
		m+1	0.0220695	0.0049378	0.0496	3.4525		m+2	0.105172	0.00964734	0.1175	0.7337		SER390
		m+2	0	0.00433108	0.00010325	0.00094377		m+3	0.0277471	0.00723607	0.0428	0.4915		m	0.725638	0.016587	0.7189	0.8556
														m+1	0.0948731	0.00480748	0.1124	5.7891
		PHE336						ASP316						m+2	0.0415536	0.00370583	0.049	1.2663
		m	0.814152	0.00334347	0.82	0.7938		m	0.70295	0.0192212	0.696	0.8078		m+3	0.137935	0.0130247	0.1542	1.5802
		m+1	0.166983	0.00133519	0.1311	1.0922		m+1	0.153851	0.00538074	0.1742	0.2755
		m+2	0.0169568	0.00200827	0.0121	2.3169		m+2	0.107789	0.0091285	0.1165	0.7222		SER362
		m+3	0	0	0.00067647	0.0224		m+3	0.0354105	0.00480165	0.0425	0.4835		m	0.762757	0.0133705	0.7522	0.9242
		m+4	0.000241635	0	2.3964e-05	6.1895e-05								m+1	0.104763	0.00698072	0.1217	1.6819
		m+5	0.00165386	0	5.1632e-07	4.2294e-08		ASP302						m+2	0.13248	0.0105024	0.1676	0.2008
		m+6	0	0	3.3354e-09	4.9175e-12		m	0.787976	0.0144012	0.7862	0.8241
		m+7	0	0	8.1237e-12	1.829e-16		m+1	0.0931175	0.00281998	0.1147	2.0966		SER288
		m+8	9.37716e-06	0	8.315e-15	5.1752e-22		m+2	0.118907	0.0133943	0.1094	2.6547		m	0.768991	0.0165745	0.7574	0.9242
		m+9	2.74266e-06	0	3.0101e-18	1.303e-28								m+1	0.0915484	0.00575806	0.1225	1.7051
								GLU432						m+2	0.139461	0.0135439	0.1688	0.203
		PHE308						m	0.561855	0.0231406	0.5444	0.7693
		m	0.89781	0.00897883	0.8935	0.8407		m+1	0.175365	0.0015569	0.1768	0.1367		PHE308
		m+1	0.0986567	0.0069255	0.1285	0.3261		m+2	0.185199	0.0105171	0.2217	0.297		m	0.45616	0.020027	0.4092	0.5673
		m+2	0.00172577	0.00227673	0.0086	0.3109		m+3	0.0560169	0.00693013	0.0701	0.163		m+1	0.131294	0.0091368	0.1601	1.4282
		m+3	0	0	0.00035029	0.0029		m+4	0.017872	0.00383525	0.0226	0.0138		m+2	0.202202	0.0178635	0.237	0.3672
		m+4	0.000686979	0	7.4007e-06	1.3797e-06		m+5	0.00369226	0.00146307	0.0073	0.0073		m+3	0.112846	0.0133368	0.1247	1.0645
		m+5	0.00111353	0	4.4732e-08	1.3445e-09								m+4	0.0873238	0.00916614	0.1049	0.3068
		m+6	0	0	9.6946e-11	2.9602e-14		GLU330						m+5	0	0.0264381	0.0466	0.0352
		m+7	0	0	8.6278e-14	5.5658e-20		m	0.597044	0.0252648	0.5686	0.7844		m+6	0.00665894	0.0177152	0.0325	0.0452
		m+8	7.32127e-06	0	2.708e-17	9.9155e-27		m+1	0.18718	0.00642771	0.2179	0.5529		m+7	0.00351488	0.00665393	0.0062	0.0045
								m+2	0.174134	0.0122966	0.2147	0.2728		m+8	0	0	0.0035	0.00026154
		PHE234						m+3	0.0282485	0.00484783	0.0445	0.0222
		m	0.889656	0.00175836	0.8862	0.8427		m+4	0.0133934	0.00236595	0.0168	0.0083		PHE234
		m+1	0.103708	0.00129271	0.1275	0.3213								m	0.422176	0.0292972	0.3901	0.57
		m+2	0.00611905	0.00305107	0.0085	0.3059		TYR302						m+1	0.135028	0.0101682	0.1527	1.3067
		m+3	0	0	0.00034745	0.0029		m	0.816144	0.00745854	0.8088	0.8936		m+2	0.20034	0.00736244	0.2259	0.352
		m+4	0.00029568	0	7.3407e-06	1.3574e-06		m+1	0.0274345	0.00222346	0.052	1.1624		m+3	0.105687	0.00523724	0.1189	0.9727
		m+5	0.000220747	0	4.4369e-08	1.3228e-09		m+2	0.156421	0.00940069	0.182	0.2797		m+4	0.0833443	0.00522286	0.1	0.2824
		m+6	0	0	9.6161e-11	2.9124e-14								m+5	0.0391812	0.00212953	0.0444	0.0327
		m+7	0	0	8.5579e-14	5.4761e-20								m+6	0.0142427	0.0157115	0.031	0.0415
		m+8	1.02798e-06	0	2.6861e-17	9.7556e-27								m+7	0	0.00372515	0.006	0.0041
														m+8	0	0	0.0034	0.00024166
		PHE302
		m	0.918584	0.0158717	0.9199	0.9503								PHE302
		m+1	0.0814159	0.0148916	0.0205	1.6822								m	0.738526	0.0176846	0.7411	0.8788
		m+2	0	0.00419479	6.0653e-05	0.0047								m+1	0.0865542	0.011316	0.0588	0.3641
														m+2	0.174919	0.0121309	0.1732	0.4021
		GLU432
		m	0.822188	0.0035229	0.8308	0.9271								ASP390
		m+1	0.170803	0.00268346	0.0728	0.1235								m	0.59936	0.0130008	0.6204	0.8402
		m+2	0.00700874	0.00262585	0.0025	0.0209								m+1	0.257848	0.0249969	0.1902	0.1862
		m+3	0	0.00156436	3.6494e-05	1.2321e-05								m+2	0.125408	0.0136382	0.1149	0.3637
		m+4	0	0.00479006	1.5599e-07	1.3773e-09								m+3	0.0173844	0.0418715	0.0419	0.2126
		m+5	0	0	1.9389e-10	1.6294e-14
														ASP316
		GLU330												m	0.572716	0.0241037	0.5954	0.8434
		m	0.934765	0.00596767	0.9336	0.9157								m+1	0.246138	0.0103522	0.1825	0.1781
		m+1	0.0613025	0.00388606	0.0759	0.1708								m+2	0.119402	0.00963981	0.1102	0.3374
		m+2	0.00393269	0.00369654	0.0019	0.0033								m+3	0.0617437	0.0107466	0.0402	0.1961
		m+3	0	0.00799494	1.694e-05	3.6046e-06
		m+4	0	0.00111523	3.9104e-08	1.2397e-10								GLU432
														m	0.440315	0.0254382	0.4602	0.7163
		TYR302												m+1	0.2289	0.00492521	0.1886	0.2202
		m	0.930551	0.0220819	0.9316	0.9765								m+2	0.205831	0.00889332	0.2059	0.3112
		m+1	0.0694492	0.017312	0.0207	0.7671								m+3	0.0939084	0.00849318	0.0724	0.1491
		m+2	0	0.00620213	6.1424e-05	0.0021								m+4	0.0222096	0.0049765	0.0229	0.0173
														m+5	0.00883625	0.00137836	0.0072	0.0067
														GLU330
														m	0.535625	0.0229516	0.5122	0.7335
														m+1	0.188133	0.00498298	0.2398	0.4986
														m+2	0.218306	0.0136449	0.2138	0.2336
														m+3	0.0397319	0.00344784	0.051	0.0236
														m+4	0.0182047	0.00472099	0.0176	0.0081
														TYR302
														m	0.723063	0.0153232	0.7301	0.8805
														m+1	0.0855915	0.00483549	0.0579	0.3535
														m+2	0.191345	0.0147808	0.1706	0.3917

## Sheet: WS11
		Mass isotopomer distributions of proteinogenic amino acids in microbial strains																	Error:standard deviations from three biological replicates
		100% 1-13C glucose						20% U-13C6 glucose						80% 1-13C glucose+20% U-13C6 glucose
		ALA260	Measured	Error	Simulated Fraction	Contribution		ALA260	Measured	Error	Simulated Fraction	Contribution		ALA260	Measured	Error	Simulated Fraction	Contribution
		m	0.518763	0.00307871	0.5283	1.5926		m	0.770462	0.00166142	0.767	0.9447		m	0.390683	0.00290484	0.3974	0.7643
		m+1	0.464995	0.00328135	0.454	1.9472		m+1	0.0587281	0.00154299	0.0495	0.2741		m+1	0.401854	0.00130968	0.3926	0.7988
		m+2	0.0162418	0.00181101	0.0155	0.42		m+2	0.0278265	0.000916378	0.0278	0.0391		m+2	0.0507805	0.00153397	0.0458	0.2496
		m+3	0	0.000633264	3.2013e-05	5.1483e-05		m+3	0.142983	0.0016131	0.1621	0.0923		m+3	0.156683	0.00169544	0.164	0.1436
		ALA232						ALA232						ALA232
		m	0.962032	0.00184411	0.9623	0.9758		m	0.78136	0.00106896	0.7772	0.9408		m	0.757482	0.00194421	0.7553	0.9285
		m+1	0.0364305	0.00161695	0.0266	0.0684		m+1	0.0710234	0.00262006	0.0663	0.1111		m+1	0.0801694	0.00200126	0.0793	0.1215
		m+2	0.00153735	0.00243647	0.0003923	0.0053		m+2	0.147617	0.00220942	0.1688	0.0621		m+2	0.162348	0.00119932	0.1724	0.0849
		ALA158						ALA158						ALA158
		m	0.911569	0.000976604	0.912	0.9781		m	0.746022	0.00140532	0.7505	0.9413		m	0.723101	0.00263213	0.7299	0.9292
		m+1	0.0398694	0.000776388	0.0252	0.0615		m+1	0.0743596	0.00102197	0.064	0.1041		m+1	0.0834503	0.00210624	0.0767	0.1142
		m+2	0.0485617	0.000822286	0.00037179	0.0047		m+2	0.179618	0.00113365	0.163	0.0609		m+2	0.193448	0.00116825	0.1666	0.0825
		GLY246						GLY246						GLY246
		m	0.94204	0.00322182	0.9418	0.8156		m	0.819631	0.0039795	0.8168	0.961		m	0.770913	0.00331136	0.7656	0.8242
		m+1	0.057819	0.00261233	0.0613	1.3652		m+1	0.0318293	0.00213652	0.0754	0.3493		m+1	0.0613323	0.00215548	0.1235	0.9227
		m+2	0.000140872	0.00113214	0.00010428	0.00029998		m+2	0.14854	0.00301017	0.1416	0.5712		m+2	0.167754	0.00165463	0.1424	0.6841
		GLY218						GLY218						GLY218
		m	0.98404	0.00243152	0.9809	0.8031		m	0.834339	0.0021787	0.8425	0.9664		m	0.809452	0.00172909	0.8189	0.7986
		m+1	0.0159596	0.00243152	0.0639	1.4802		m+1	0.165661	0.0021787	0.0778	0.3718		m+1	0.190548	0.00172909	0.1321	1.0714
		GLY144						GLY144						GLY144
		m	0.967226	0.00514272	0.9674	0.9943		m	0.84916	0.0114302	0.8352	0.9423		m	0.85397	0.0176965	0.8356	0.9357
		m+1	0.0327745	0.00514272	0.0087	0.024		m+1	0.15084	0.0114302	0.2072	0.0716		m+1	0.14603	0.0176965	0.2167	0.0837
		VAL288						VAL288						VAL288
		m	0.514673	0.00744275	0.5122	1.5771		m	0.617834	0.00557983	0.6065	0.8619		m	0.328514	0.00293256	0.3027	0.6128
		m+1	0.451188	0.00336947	0.4543	1.8303		m+1	0.101918	0.00251259	0.0909	0.3224		m+1	0.322534	0.0020762	0.3309	0.6043
		m+2	0.0341387	0.0046814	0.0274	0.4522		m+2	0.130549	0.00308365	0.1571	0.0898		m+2	0.124112	0.00275484	0.1354	0.1743
		m+3	0	0.00197006	0.00062547	0.0019		m+3	0.113083	0.00254421	0.1385	0.0828		m+3	0.179474	0.00276839	0.1968	0.2007
		m+4	0	0.00338926	6.9764e-06	1.7124e-06		m+4	0.0159073	0.00195986	0.0157	0.0028		m+4	0.0215912	0.00118496	0.0211	0.0115
		m+5	0	0	1.2655e-08	2.6377e-11		m+5	0.0207089	0.000722908	0.0278	0.0052		m+5	0.0237752	0.00213426	0.0285	0.0078
		VAL260						VAL260						VAL260
		m	0.925952	0.00696898	0.927	0.9153		m	0.630054	0.00245793	0.6079	0.7966		m	0.592529	0.00418016	0.5764	0.7709
		m+1	0.0710074	0.00241775	0.0513	0.2564		m+1	0.107696	0.0019944	0.1037	0.2824		m+1	0.117662	0.00449111	0.1211	0.2922
		m+2	0.00286241	0.00189364	0.0015	0.0211		m+2	0.217513	0.00434213	0.2685	0.1799		m+2	0.237007	0.00301494	0.2695	0.2263
		m+3	0	0.00821888	2.09e-05	1.5559e-05		m+3	0.0240659	0.00209828	0.0225	0.0096		m+3	0.0264896	0.00158025	0.0276	0.0119
		m+4	0.000178348	0.00114451	1.5407e-07	3.2499e-09		m+4	0.0206716	0.00103595	0.0287	0.0039		m+4	0.026312	0.000363489	0.03	0.0064
		VAL186						VAL186						VAL186
		m	0.916828	0.00279069	0.9178	0.9168		m	0.623979	0.00330729	0.603	0.7969		m	0.590236	0.002835	0.5732	0.7711
		m+1	0.068657	0.0019762	0.0508	0.2514		m+1	0.104952	0.00150392	0.1029	0.2783		m+1	0.114589	0.00245192	0.1204	0.2893
		m+2	0.00490311	0.000978086	0.0015	0.0207		m+2	0.21809	0.00309376	0.2664	0.1796		m+2	0.233799	0.00165956	0.268	0.2257
		m+3	0.00773282	0.00291806	2.0692e-05	1.5251e-05		m+3	0.0303725	0.00193382	0.0224	0.0094		m+3	0.0344398	0.00127664	0.0275	0.0118
		m+4	0.00187866	0.00142827	1.5253e-07	3.1856e-09		m+4	0.0226061	0.000447003	0.0285	0.0039		m+4	0.0269364	0.000360307	0.0299	0.0063
		LEU274						LEU274						LEU274
		m	0.90488	0.00271044	0.9065	0.8584		m	0.541164	0.00255155	0.5034	0.7		m	0.499053	0.00403512	0.4634	0.657
		m+1	0.0925211	0.00456385	0.0729	0.4835		m+1	0.186961	0.00217506	0.2084	0.2094		m+1	0.199385	0.0035012	0.2244	0.2828
		m+2	0.00206663	0.00126137	0.0027	0.0233		m+2	0.18916	0.00266399	0.2433	0.171		m+2	0.204291	0.00201693	0.2434	0.209
		m+3	0	0.00725818	5.6342e-05	5.651e-05		m+3	0.0569443	0.00163117	0.0728	0.0209		m+3	0.067398	0.00166936	0.0817	0.0331
		m+4	0	0	6.6301e-07	2.3596e-08		m+4	0.0214845	0.00100292	0.0283	0.0031		m+4	0.0243242	0.000695166	0.0303	0.0055
		m+5	0.000532009	0	3.7769e-09	1.9752e-12		m+5	0.00428632	0.000503115	0.0058	0.00043751		m+5	0.00554866	0.000254199	0.0066	0.00052818
		LEU200						LEU200						LEU200
		m	0.894991	0.00211512	0.8962	0.8611		m	0.532102	0.00341669	0.4995	0.7		m	0.493672	0.00402242	0.461	0.6569
		m+1	0.0866322	0.00060903	0.072	0.4729		m+1	0.182263	0.00114035	0.2067	0.208		m+1	0.194487	0.0022835	0.2233	0.2814
		m+2	0.0166966	0.000746038	0.0027	0.0228		m+2	0.199274	0.00161667	0.2414	0.1709		m+2	0.211301	0.00153085	0.2422	0.2086
		m+3	0.00108313	0.00113187	5.5705e-05	5.5239e-05		m+3	0.0596187	0.00104664	0.0722	0.0208		m+3	0.068548	0.000953872	0.0812	0.033
		m+4	0.000597195	0.000664241	6.5551e-07	2.3065e-08		m+4	0.0227764	0.000708412	0.0281	0.0031		m+4	0.0264849	0.000438569	0.0301	0.0055
		m+5	0	0	3.7342e-09	1.9307e-12		m+5	0.00396616	0.000709672	0.0057	0.00043209		m+5	0.00550713	0.00046287	0.0066	0.00052407
		ILE274						ILE274						ILE274
		m	0.903068	0.00482285	0.9009	0.8792		m	0.534216	0.00541917	0.5219	0.9535		m	0.492366	0.00470593	0.4675	0.8472
		m+1	0.0910566	0.00338295	0.1087	0.3244		m+1	0.184584	0.00213302	0.1939	0.4445		m+1	0.198997	0.00264677	0.2344	0.4083
		m+2	0.00529227	0.00309735	0.0049	0.0178		m+2	0.196247	0.0031284	0.2166	0.8458		m+2	0.208531	0.00268078	0.2214	0.6662
		m+3	0.000341847	0.00761148	0.00010072	7.9788e-05		m+3	0.0596813	0.00324476	0.0627	0.2381		m+3	0.0692865	0.000786654	0.0759	0.2576
		m+4	0	0	1.0666e-06	4.5324e-08		m+4	0.0213525	0.00161587	0.0216	0.0529		m+4	0.0253087	0.000986238	0.0242	0.0499
		m+5	0.000241666	0	2.6915e-09	9.7071e-13		m+5	0.00391973	0.00161882	0.0049	0.0085		m+5	0.00551097	0.000831604	0.0054	0.0098
		ILE200						ILE200						ILE200
		m	0.898727	0.00372118	0.8966	0.8802		m	0.530986	0.00472901	0.5196	0.9518		m	0.489019	0.00424522	0.4652	0.8454
		m+1	0.0900351	0.00225532	0.1082	0.3214		m+1	0.182868	0.00174161	0.1931	0.4416		m+1	0.196399	0.00283411	0.2332	0.406
		m+2	0.0092328	0.00152651	0.0048	0.0177		m+2	0.198218	0.0026352	0.2157	0.8397		m+2	0.210712	0.00146323	0.2204	0.6612
		m+3	0.00148726	0.00374733	0.00010023	7.9015e-05		m+3	0.0597791	0.00123062	0.0624	0.2361		m+3	0.0698757	0.00125231	0.0755	0.2553
		m+4	0.000517425	0.000608995	1.0614e-06	4.4885e-08		m+4	0.0222016	0.000973932	0.0215	0.0524		m+4	0.0273379	0.000840274	0.0241	0.0495
		m+5	0	0	2.6784e-09	9.613e-13		m+5	0.00594727	0.000660573	0.0049	0.0084		m+5	0.00665644	0.000695913	0.0054	0.0097
		PRO258						SER390						SER390
		m	0.919403	0.00954199	0.9201	0.8983		m	0.750382	0.00813258	0.7386	0.9031		m	0.679805	0.0048172	0.6772	0.8589
		m+1	0.0736211	0.00954199	0.0634	0.4182		m+1	0.0916678	0.00881263	0.1382	0.2082		m+1	0.141672	0.00293668	0.1514	0.5114
		m+2	0	0	0.0019	0.0109		m+2	0.0808311	0.00138822	0.0795	0.1551		m+2	0.0982557	0.00544039	0.082	0.1759
		m+3	0.00190358	0	2.7018e-05	1.2363e-05		m+3	0.0771188	0.00545299	0.101	0.1182		m+3	0.0802666	0.0019892	0.0968	0.2296
		m+4	0.00507229	0	1.6971e-07	1.6874e-09
								SER362						SER362
		SER390						m	0.753167	0.00543857	0.7403	0.8992		m	0.71412	0.00362315	0.7113	0.898
		m	0.933828	0.00773346	0.9349	0.8407		m+1	0.17613	0.0046475	0.2028	0.4731		m+1	0.206838	0.00378706	0.2023	0.6415
		m+1	0.0661723	0.00376215	0.0404	1.3136		m+2	0.0707038	0.00781775	0.1084	0.1002		m+2	0.0790416	0.00428393	0.1066	0.2727
		m+2	0	0.00353026	0.00038616	0.0088
		m+3	0	0.0128374	5.9359e-07	1.5787e-08		SER288						SER288
								m	0.74405	0.00698987	0.7336	0.8994		m	0.708287	0.00184064	0.707	0.898
		SER362						m+1	0.179223	0.00233933	0.201	0.4658		m+1	0.208295	0.00517043	0.2011	0.6347
		m	0.977834	0.00743609	0.978	0.8429		m+2	0.0767271	0.0077738	0.1074	0.0988		m+2	0.0834177	0.00458376	0.1059	0.2696
		m+1	0.022166	0.00617118	0.0102	2.2004
		m+2	0	0.0046768	3.1362e-05	4.613e-05		PHE308						PHE336
								m	0.494568	0.00798834	0.4685	0.6803		m	0.443804	0.00551938	0.4173	0.6795
		SER288						m+1	0.113642	0.00633803	0.1132	0.421		m+1	0.128939	0.00350844	0.146	0.2719
		m	0.979235	0.0111303	0.9793	0.8425		m+2	0.182074	0.00663265	0.2158	0.2114		m+2	0.101766	0.00306613	0.1255	0.369
		m+1	0.0207652	0.0055588	0.0102	2.2066		m+3	0.0778992	0.00461707	0.0767	0.1784		m+3	0.151822	0.00416726	0.1548	0.3976
		m+2	0	0.00876236	3.1407e-05	4.6261e-05		m+4	0.0794384	0.00351645	0.1161	0.0769		m+4	0.0884224	0.00177202	0.1235	0.2774
								m+5	0.0266431	0.00263133	0.0338	0.0112		m+5	0.039887	0.00194736	0.0479	0.1538
		PHE336						m+6	0.0257357	0.00365459	0.0396	0.0093		m+6	0.02802	0.00081169	0.0356	0.0091
		m	0.84353	0.00718385	0.8477	0.7848		m+7	0	0	0.0049	0.00038931		m+7	0.0173399	0.00134946	0.0228	0.0053
		m+1	0.144496	0.00318428	0.1136	0.4504		m+8	0	0	0.0042	0.00010248		m+8	0	0	0.0041	0.0022
		m+2	0.0112196	0.00432271	0.0056	0.1415								m+9	0	0	0.0044	0.00035116
		m+3	0	0.0113582	0.00019441	0.00081389		PHE234
		m+4	0	0	3.6601e-06	1.186e-06		m	0.494789	0.0058903	0.4681	0.6804		PHE308
		m+5	0.000568418	0	6.5663e-08	7.8302e-10		m+1	0.109424	0.00414655	0.1132	0.4204		m	0.462632	0.005798	0.4304	0.6603
		m+6	0.000183652	0	6.9447e-10	1.2513e-13		m+2	0.182202	0.00173489	0.2156	0.2113		m+1	0.113406	0.00245266	0.1454	0.2601
		m+7	0	0	5.287e-12	5.9096e-18		m+3	0.0821924	0.00210835	0.0766	0.1782		m+2	0.187728	0.00324363	0.2094	0.4674
		m+8	0	0	1.6372e-14	2.8113e-23		m+4	0.0769881	0.00386232	0.116	0.0769		m+3	0.0877588	0.00326282	0.0834	0.2286
		m+9	2.26827e-06	0	1.6302e-17	1.796e-29		m+5	0.0297271	0.00281845	0.0338	0.0112		m+4	0.086857	0.00187324	0.1222	0.1521
								m+6	0.0246786	0.0014903	0.0396	0.0093		m+5	0.0296893	0.00261627	0.0349	0.088
		PHE308						m+7	0	0.00222685	0.0049	0.00038882		m+6	0.0315011	0.00229094	0.0432	0.0258
		m	0.876995	0.00553085	0.8792	0.7727		m+8	0	0	0.0042	0.00010241		m+7	0.000428601	0.00366952	0.0052	0.0048
		m+1	0.114656	0.00283647	0.0938	0.5677								m+8	0	0	0.0046	0.00035248
		m+2	0.00653956	0.00326118	0.0025	0.1155		PHE302
		m+3	0	0	6.0382e-05	0.0002686		m	0.824331	0.00479712	0.8174	0.9534		PHE234
		m+4	0.000553145	0	9.3254e-07	1.6345e-07		m+1	0.0219955	0.00365151	0.0275	0.264		m	0.46014	0.00506253	0.428	0.6605
		m+5	0.00124833	0	1.1334e-08	2.7373e-11		m+2	0.153673	0.00467499	0.1838	0.2483		m+1	0.114493	0.00256821	0.1446	0.258
		m+6	0	0	8.2681e-11	1.6079e-15								m+2	0.184138	0.00234753	0.2083	0.464
		m+7	0	0	4.0555e-13	2.2254e-20		ASP418						m+3	0.0864845	0.00206517	0.083	0.2263
		m+8	7.79136e-06	0	5.6912e-16	1.9505e-26		m	0.618475	0.00358924	0.6268	1.1815		m+4	0.0892433	0.00195349	0.1215	0.1511
								m+1	0.180031	0.00103237	0.1402	3.5715		m+5	0.0293994	0.00187694	0.0347	0.0871
		PHE234						m+2	0.124564	0.00217718	0.126	1.4593		m+6	0.0299838	0.00151549	0.043	0.0256
		m	0.883887	0.000922729	0.8854	0.7702		m+3	0.0670376	0.00212516	0.0705	0.8791		m+7	0.00323398	0.000739887	0.0052	0.0047
		m+1	0.10884	0.000615272	0.0944	0.5755		m+4	0.00989206	0.000524511	0.0055	0.0629		m+8	0.00288332	0.00179436	0.0046	0.00034944
		m+2	0.00674739	0.00103307	0.0025	0.1172
		m+3	0	0	6.0808e-05	0.0002724		ASP390						PHE302
		m+4	0.00029361	0	9.3912e-07	1.6576e-07		m	0.664306	0.00588858	0.6659	0.9944		m	0.772669	0.00454408	0.7702	0.9094
		m+5	0.000231507	0	1.1414e-08	2.776e-11		m+1	0.199983	0.00588336	0.1906	1.0526		m+1	0.0609093	0.00448127	0.0518	0.4376
		m+6	0	0	8.3264e-11	1.6307e-15		m+2	0.109877	0.00231169	0.1155	1.4112		m+2	0.166421	0.00175066	0.1796	0.2421
		m+7	0	0	4.0841e-13	2.2569e-20		m+3	0.0258338	0.0021601	0.0287	0.2921
		m+8	1.06097e-06	0	5.7313e-16	1.9781e-26								ASP418
								ASP316						m	0.485409	0.00298596	0.4954	2.1528
		PHE302						m	0.660305	0.0072574	0.6622	0.9933		m+1	0.280009	0.00137574	0.2672	3.3427
		m	0.935305	0.00581309	0.9364	0.9532		m+1	0.199396	0.00437687	0.1896	1.0418		m+2	0.151009	0.00185437	0.1356	1.2897
		m+1	0.0646947	0.00455944	0.0316	0.1759		m+2	0.108858	0.00340279	0.1148	1.3959		m+3	0.0690221	0.00242733	0.0769	0.6828
		m+2	0	0.00306106	5.7391e-05	6.7171e-05		m+3	0.0314416	0.00249556	0.0285	0.2889		m+4	0.0145508	0.000798126	0.0059	0.0769
		ASP418						ASP302						ASP390
		m	0.8081	0.0093892	0.8033	0.8403		m	0.756587	0.0100992	0.7603	0.979		m	0.594041	0.00580169	0.6004	0.9497
		m+1	0.170141	0.00555755	0.1909	1.1118		m+1	0.133393	0.00769831	0.1047	3.1125		m+1	0.256664	0.00404148	0.2379	0.8081
		m+2	0.0213513	0.00291769	0.0061	0.0384		m+2	0.11002	0.00266774	0.1116	2.7185		m+2	0.116514	0.00255889	0.1223	1.2019
		m+3	0.000407861	0.00158941	2.4726e-05	2.2063e-05								m+3	0.0327811	0.00180563	0.0303	0.3209
		m+4	0	0.00409444	4.1785e-08	1.4611e-10		GLU432
								m	0.518631	0.00241171	0.5146	0.9733		ASP316
		ASP390						m+1	0.202945	0.00131876	0.1931	0.4726		m	0.590904	0.00405674	0.597	0.9483
		m	0.900519	0.00419932	0.9018	0.8982		m+2	0.193018	0.00245904	0.2118	0.9938		m+1	0.25209	0.00305908	0.2366	0.8004
		m+1	0.0975527	0.00351041	0.0839	0.2856		m+3	0.0615164	0.00120427	0.0614	0.2546		m+2	0.119402	0.00231863	0.1216	1.1886
		m+2	0.00162867	0.00143589	0.0022	0.0046		m+4	0.0195412	0.00088446	0.0209	0.0579		m+3	0.0376037	0.00105662	0.0302	0.3172
		m+3	0.000299358	0.00100944	6.6084e-06	1.4542e-06		m+5	0.00434792	0.00036605	0.0047	0.0085
														ASP302
		ASP316						GLU330						m	0.663856	0.00319202	0.6683	1.0345
		m	0.891958	0.00222092	0.8934	0.8998		m	0.555771	0.0033071	0.5418	0.7667		m+1	0.219437	0.00135897	0.2057	2.3351
		m+1	0.0989966	0.00135109	0.0831	0.2805		m+1	0.227964	0.00423753	0.2361	0.4128		m+2	0.116707	0.00200014	0.1154	3.0679
		m+2	0.00261775	0.00160256	0.0022	0.0045		m+2	0.167219	0.00214305	0.1945	0.2188
		m+3	0.00642718	0.00203039	6.5472e-06	1.4274e-06		m+3	0.0387699	0.000820093	0.0455	0.0145		GLU432
								m+4	0.0102768	0.000879008	0.0133	0.0057		m	0.452853	0.00351121	0.4531	0.8401
		ASP302												m+1	0.241504	0.00124876	0.23	0.4059
		m	0.861445	0.00392893	0.8618	0.8494		TYR302						m+2	0.200773	0.00103157	0.2138	0.734
		m+1	0.132569	0.00324843	0.1303	0.7064		m	0.82215	0.00517759	0.8159	0.9534		m+3	0.0769746	0.00193914	0.0734	0.2687
		m+2	0.00598653	0.00217132	0.0002187	0.0013		m+1	0.0214499	0.00316602	0.0275	0.2631		m+4	0.0227388	0.000655432	0.0232	0.0533
								m+2	0.1564	0.00354671	0.1835	0.2475		m+5	0.00515703	0.000411809	0.0051	0.0096
		GLU432
		m	0.865356	0.00205917	0.8684	0.8801								GLU330
		m+1	0.131585	0.00340459	0.1066	0.3664								m	0.522123	0.00302729	0.5078	0.7346
		m+2	0.00288237	0.00148461	0.0048	0.0175								m+1	0.245554	0.000857321	0.2533	0.5178
		m+3	0.000176017	0.00116884	0.00010077	7.484e-05								m+2	0.176896	0.0014378	0.2013	0.182
		m+4	0	0.00130905	1.0241e-06	4.1412e-08								m+3	0.0446116	0.000939347	0.0513	0.0205
		m+5	0	0.000650024	2.5419e-09	8.6086e-13								m+4	0.0108146	0.000563424	0.0147	0.0045
		GLU330												TYR302
		m	0.917674	0.00137825	0.9188	0.8985								m	0.762594	0.00305871	0.7623	0.91
		m+1	0.0796722	0.00196307	0.0633	0.417								m+1	0.0647368	0.00191552	0.0512	0.4288
		m+2	0.00263181	0.00185021	0.0019	0.0109								m+2	0.172669	0.00202042	0.1778	0.2382
		m+3	2.22766e-05	0.00112221	2.6979e-05	1.2328e-05
		m+4	0	0.00152025	1.6947e-07	1.6827e-09
		TYR302
		m	0.927466	0.00292497	0.9289	0.9539
		m+1	0.0725337	0.00345444	0.0313	0.173
		m+2	0	0.0035866	5.6928e-05	6.609e-05

## Sheet: W43
		Mass isotopomer distributions of proteinogenic amino acids in microbial strains																	Error:standard deviations from three biological replicates
		100% 1-13C glucose						20% U-13C6 glucose						80% 1-13C glucose+20% U-13C6 glucose
		ALA260	Measured	Error	Simulated Fraction	Contribution		ALA260	Measured	Error	Simulated Fraction	Contribution		ALA260	Measured	Error	Simulated Fraction	Contribution
		m	0.490928	0.00214137	0.4855	1.4728		m	0.762357	0.00390564	0.7605	0.9428		m	0.38746	0.0017961	0.3786	0.8703
		m+1	0.490329	0.0018917	0.4957	1.4663		m+1	0.0585224	0.00226027	0.0433	1.1232		m+1	0.400656	0.00147417	0.4045	0.9035
		m+2	0.0182254	0.000425785	0.0174	0.2833		m+2	0.0275254	0.00238646	0.0292	0.1361		m+2	0.0488603	0.000455996	0.0595	0.4512
		m+3	0.000518163	0.000307593	5.0395e-05	0.00016033		m+3	0.151595	0.00181332	0.1641	0.0513		m+3	0.163024	0.000311089	0.17	0.1349
		ALA232						ALA232						ALA232
		m	0.953857	0.00192567	0.9544	0.9772		m	0.771633	0.00271088	0.7703	0.9414		m	0.756547	0.00101425	0.755	0.928
		m+1	0.0458633	0.00139691	0.0297	0.0389		m+1	0.0673364	0.00253057	0.0619	0.0517		m+1	0.0728254	0.000945902	0.078	0.0747
		m+2	0.000280008	0.00105905	0.0004964	0.0026		m+2	0.161031	0.00115697	0.1693	0.0493		m+2	0.170628	0.0007663	0.1751	0.0694
		ALA158						ALA158						ALA158
		m	0.90766	0.0018809	0.9083	0.9792		m	0.739919	0.00178121	0.7463	0.9418		m	0.728152	0.00109965	0.7342	0.9286
		m+1	0.0485197	0.00128194	0.0282	0.0353		m+1	0.0713761	0.00117559	0.0599	0.0489		m+1	0.0751345	0.000494712	0.0758	0.0712
		m+2	0.0438204	0.000627155	0.00047245	0.0024		m+2	0.188704	0.00117962	0.164	0.049		m+2	0.196714	0.000729626	0.1703	0.0684
		GLY246						GLY246						GLY246
		m	0.951875	0.00230496	0.9517	0.6918		m	0.793528	0.00324471	0.7915	0.9607		m	0.77427	0.00148098	0.772	0.7514
		m+1	0.0475011	0.00232449	0.0515	3.0487		m+1	0.0486245	0.0024955	0.0348	0.3464		m+1	0.0477862	0.00144086	0.0764	2.0604
		m+2	0.000623441	0.000741163	0.00010124	0.00025925		m+2	0.157847	0.00340713	0.17	0.3167		m+2	0.177943	0.000964174	0.1755	0.606
		GLY218						GLY218						GLY218
		m	0.983798	0.00078841	0.9839	0.9964		m	0.813344	0.00401108	0.8095	0.9414		m	0.800041	0.00105365	0.7987	0.9373
		m+1	0.0162021	0.00078841	0.0057	0.0183		m+1	0.186656	0.00401108	0.202	0.0595		m+1	0.199959	0.00105365	0.2051	0.0744
		GLY144						GLY144						GLY144
		m	0.964571	0.00768903	0.9647	0.9965		m	0.845107	0.019877	0.8319	0.9414		m	0.809923	0.0215808	0.8056	0.9372
		m+1	0.0354289	0.00768903	0.0056	0.0176		m+1	0.154893	0.019877	0.2076	0.0596		m+1	0.190077	0.0215808	0.2069	0.0746
		VAL288						VAL288						VAL288
		m	0.465025	0.00523984	0.4684	1.4146		m	0.606939	0.00343988	0.6003	0.8649		m	0.303609	0.00243717	0.2841	0.5952
		m+1	0.495771	0.00449907	0.4928	1.3592		m+1	0.0920763	0.00265076	0.0824	0.6599		m+1	0.32907	0.00145086	0.3329	0.6058
		m+2	0.035353	0.00212192	0.0319	0.3321		m+2	0.141738	0.00404941	0.1577	0.1117		m+2	0.124158	0.00122706	0.1419	0.2977
		m+3	0.00114156	0.0013232	0.00081811	0.0017		m+3	0.123943	0.00129609	0.1389	0.0757		m+3	0.194368	0.0015131	0.2026	0.1985
		m+4	0.000912037	0.00137002	1.0227e-05	1.6164e-06		m+4	0.0130299	0.00147325	0.0155	0.0074		m+4	0.0204278	0.00116112	0.0235	0.0201
		m+5	0.00179739	0.00137285	2.529e-08	7.6811e-11		m+5	0.022274	0.00108324	0.0285	0.0024		m+5	0.0283663	0.000881946	0.0296	0.0052
		VAL260						VAL260						VAL260
		m	0.915984	0.00791512	0.9172	0.92		m	0.60362	0.00279446	0.5949	0.7984		m	0.586357	0.00190831	0.5751	0.7652
		m+1	0.0766054	0.00215578	0.057	0.147		m+1	0.10605	0.00253159	0.0956	0.1331		m+1	0.103016	0.0011276	0.1188	0.1846
		m+2	0.00666992	0.0013863	0.0018	0.0101		m+2	0.242122	0.00210669	0.2653	0.1603		m+2	0.256521	0.000627327	0.2729	0.2032
		m+3	0	0.00865032	2.9649e-05	9.516e-06		m+3	0.0239341	0.00244175	0.021	0.0051		m+3	0.0243171	0.000593573	0.0276	0.0079
		m+4	0.000740616	0.00245146	2.4815e-07	2.6127e-09		m+4	0.0242737	0.00261994	0.0287	0.0023		m+4	0.0297897	0.00154439	0.0309	0.0046
		VAL186						VAL186						VAL186
		m	0.907376	0.00204588	0.9084	0.9213		m	0.603005	0.00381054	0.5931	0.7985		m	0.582063	0.000954972	0.5709	0.7655
		m+1	0.0723181	0.000671477	0.0565	0.1443		m+1	0.0997164	0.002526	0.0953	0.1324		m+1	0.102008	0.000411322	0.1179	0.1823
		m+2	0.00727729	0.000384366	0.0018	0.0099		m+2	0.240045	0.00213655	0.2645	0.1603		m+2	0.25389	0.00100363	0.2709	0.2028
		m+3	0.0111283	0.0020178	2.9364e-05	9.3335e-06		m+3	0.0306227	0.00128781	0.0209	0.0051		m+3	0.0317352	0.000204132	0.0274	0.0078
		m+4	0.00190025	0.000670073	2.4576e-07	2.5626e-09		m+4	0.0266106	0.000760267	0.0286	0.0023		m+4	0.0303041	0.000256513	0.0307	0.0045
		LEU274						LEU274						LEU344
		m	0.905658	0.00162244	0.9061	0.8531		m	0.505012	0.00195271	0.4886	0.7016		m	0.485439	0.00598225	0.4455	0.5804
		m+1	0.0894889	0.00120961	0.0844	0.3261		m+1	0.19267	0.00479427	0.1985	0.1854		m+1	0.134298	0.00430183	0.1414	0.2364
		m+2	0.00425174	0.00146158	0.0036	0.0092		m+2	0.210801	0.00343668	0.2372	0.1656		m+2	0.282532	0.0133957	0.3239	0.3315
		m+3	0.000455521	0.000570476	8.5712e-05	3.4033e-05		m+3	0.063894	0.00206387	0.0708	0.0175		m+3	0.0408842	0.0149089	0.0659	0.0417
		m+4	0.000146276	0.000228219	1.1544e-06	1.9587e-08		m+4	0.0231287	0.000562089	0.0278	0.0024		m+4	0.0519553	0.0299752	0.0749	0.0261
		m+5	0	0	7.6099e-09	2.3191e-12		m+5	0.00449459	0.00113829	0.0058	0.00016314		m+5	0.00489131	0.0147997	0.0076	0.00047041
														m+6	0	0	0.0055	0.0002546
		LEU200						LEU200
		m	0.88908	0.000896456	0.8899	0.8574		m	0.499384	0.00547934	0.4854	0.7016		LEU274
		m+1	0.091179	0.000574793	0.0829	0.3149		m+1	0.185952	0.00319736	0.1972	0.1846		m	0.47887	0.00124257	0.4522	0.6511
		m+2	0.0172772	0.000475629	0.0035	0.0089		m+2	0.21808	0.00300383	0.2357	0.1656		m+1	0.194249	0.0010082	0.2219	0.2892
		m+3	0.00176617	0.000345078	8.4177e-05	3.2825e-05		m+3	0.0651759	0.000803253	0.0703	0.0175		m+2	0.220316	0.000225871	0.2411	0.1979
		m+4	0.000697742	0.000124919	1.1337e-06	1.8892e-08		m+4	0.0260128	0.000524667	0.0277	0.0024		m+3	0.0723603	0.000865335	0.0826	0.0342
		m+5	0	0	7.4736e-09	2.2368e-12		m+5	0.00539602	0.000166989	0.0058	0.00016232		m+4	0.027803	0.000517985	0.0305	0.0043
														m+5	0.00640146	0.000215779	0.0069	0.00033696
		ILE274						ILE274
		m	0.87136	0.00551409	0.8544	0.8636		m	0.508828	0.00732501	0.5209	0.8462		LEU200
		m+1	0.113306	0.00326025	0.1896	0.3883		m+1	0.187807	0.00282706	0.152	0.2353		m	0.472143	0.000778907	0.4491	0.651
		m+2	0.0124924	0.00352582	0.0106	0.022		m+2	0.213911	0.00242328	0.2098	0.4672		m+1	0.191184	0.000390454	0.2204	0.2874
		m+3	0.00255062	0.00158512	0.00025882	0.00017774		m+3	0.0673927	0.00257224	0.0668	0.403		m+2	0.225898	0.000634115	0.2395	0.1977
		m+4	0.000290862	0.000386804	3.1361e-06	1.4682e-07		m+4	0.0220608	0.00228658	0.0219	0.0364		m+3	0.0742675	0.000500991	0.0821	0.034
		m+5	0	0.000180632	8.1161e-09	5.7856e-12		m+5	0	0.00704696	0.0078	0.0191		m+4	0.0302066	0.000209081	0.0303	0.0043
														m+5	0.00630055	0.000312077	0.0069	0.00033445
		ILE200						ILE200
		m	0.87135	0.00265209	0.8543	0.8636		m	0.503883	0.00360512	0.5162	0.8452		ILE274
		m+1	0.112701	0.00172386	0.1896	0.3882		m+1	0.186576	0.00228167	0.1507	0.2323		m	0.470111	0.0143404	0.4433	0.7182
		m+2	0.0137545	0.000431844	0.0106	0.022		m+2	0.212868	0.0018619	0.2079	0.4611		m+1	0.1925	0.00365581	0.2356	0.2701
		m+3	0.00167952	0.000483254	0.00025878	0.00017769		m+3	0.0641531	0.00135894	0.0662	0.396		m+2	0.220063	0.00741989	0.222	0.3744
		m+4	0.000514798	0.00054746	3.1356e-06	1.4678e-07		m+4	0.0238022	0.00109475	0.0217	0.0357		m+3	0.0772477	0.00344165	0.0925	0.5117
		m+5	0	0	8.115e-09	5.784e-12		m+5	0.00871802	0.00147463	0.0078	0.0187		m+4	0.0310308	0.000965964	0.027	0.0357
														m+5	0.00904775	0.000993279	0.0089	0.0249
		PRO258						PRO258
		m	0.888938	0.00567368	0.891	0.9084		m	0.594012	0.0409579	0.5812	0.7959		ILE200
		m+1	0.0957433	0.00564597	0.0685	0.1829		m+1	0.186896	0.0156858	0.2055	1.0157		m	0.467203	0.00345002	0.4431	0.7182
		m+2	0.00852126	0.00103961	0.0023	0.0055		m+2	0.216887	0.0165556	0.2241	0.3161		m+1	0.197397	0.00284628	0.2356	0.27
		m+3	0.00679708	0.00158848	3.7356e-05	7.9379e-06		m+3	0	0.0514572	0.0411	0.0349		m+2	0.219812	0.00254278	0.2219	0.3742
		m+4	0	0.00147625	2.6628e-07	1.5504e-09		m+4	0.00220506	0.021742	0.0185	0.0115		m+3	0.0787176	0.00225818	0.0925	0.5113
														m+4	0.029373	0.000606688	0.027	0.0356
		SER390						SER390						m+5	0.00749659	0.000765205	0.0089	0.0249
		m	0.945552	0.00316923	0.9462	0.8172		m	0.722652	0.0089461	0.7195	0.9127
		m+1	0.0543717	0.00295444	0.0374	1.0776		m+1	0.104894	0.00762229	0.1093	0.1592		PRO258
		m+2	7.5884e-05	0.000505613	0.00076113	0.012		m+2	0.076449	0.00470159	0.0838	0.113		m	0.569504	0.00282176	0.5181	0.7679
		m+3	0	0.000808304	1.7893e-06	3.6355e-07		m+3	0.0960051	0.00455006	0.107	0.0614		m+1	0.215088	0.00199745	0.2181	1.0708
														m+2	0.214665	0.00322822	0.2206	0.3023
		SER362						SER362						m+3	0.0486906	0.00254757	0.0462	0.0425
		m	0.969255	0.0266794	0.9695	0.851		m	0.7232	0.00583583	0.7204	0.8975		m+4	0.0196193	0.00176378	0.0193	0.0117
		m+1	0.0307451	0.00895863	0.0127	1.344		m+1	0.186692	0.00537103	0.1853	0.3799
		m+2	0	0.0177539	3.9319e-05	3.118e-05		m+2	0.0901083	0.00518724	0.1105	0.0693		SER390
														m	0.689622	0.00461336	0.6876	0.8357
		SER288						SER288						m+1	0.119684	0.00262467	0.1269	0.4002
		m	0.961178	0.00691655	0.9615	0.8531		m	0.729143	0.00958193	0.7237	0.8974		m+2	0.0870891	0.00595956	0.0882	0.2215
		m+1	0.0363778	0.00480253	0.0125	1.3219		m+1	0.17242	0.00725578	0.1861	0.3828		m+3	0.103605	0.00350736	0.1069	0.1382
		m+2	0.00244434	0.0031882	3.8994e-05	3.0667e-05		m+2	0.0984371	0.00456761	0.111	0.0698
														SER362
		PHE336						PHE308						m	0.70699	0.00505331	0.7052	0.8754
		m	0.853366	0.00233589	0.8549	0.7743		m	0.45038	0.000891479	0.4429	0.6844		m+1	0.188601	0.00756311	0.1912	0.4666
		m+1	0.133645	0.00254149	0.1234	0.3916		m+1	0.121983	0.0108872	0.1009	0.5527		m+2	0.10441	0.00477751	0.111	0.1829
		m+2	0.0112412	0.000498203	0.0073	0.1365		m+2	0.202102	0.0107399	0.2161	0.2393
		m+3	0.00123678	0.000704736	0.00036412	0.0017		m+3	0.10834	0.00303854	0.1114	0.2607		SER288
		m+4	0	0	1.0132e-05	3.5255e-06		m+4	0.0762847	0.00083717	0.0887	0.1306		m	0.703584	0.00481324	0.7028	0.8756
		m+5	0.000226731	0	2.6334e-07	4.9115e-09		m+5	0.0354508	0.00119242	0.0414	0.0268		m+1	0.189795	0.00925995	0.1905	0.4638
		m+6	0.000282744	0	3.5717e-09	1.5347e-12		m+6	0.00349145	0.0189947	0.0286	0.0186		m+2	0.10662	0.00461073	0.1106	0.1818
		m+7	0	0	2.7525e-11	1.4515e-16		m+7	0.00196804	0.00691767	0.0049	0.00025915
		m+8	0	0	9.4261e-14	3.1674e-21		m+8	0	0	0.0032	0.00017183		THR404
		m+9	2.15102e-06	0	1.1232e-16	8.049e-27								m	0.449196	0.00209502	0.4392	1.1851
								PHE234						m+1	0.299109	0.00351255	0.3068	0.7072
		PHE308						m	0.459421	0.00920563	0.4463	0.684		m+2	0.132844	0.00326899	0.1281	1.2548
		m	0.836373	0.00677259	0.8392	0.7766		m+1	0.11829	0.00313122	0.1016	0.5607		m+3	0.0768271	0.000371492	0.1045	0.6133
		m+1	0.126621	0.00208614	0.1036	0.5231		m+2	0.193511	0.00561503	0.2178	0.2403		m+4	0.0420228	0.000512957	0.0072	0.0786
		m+2	0.0109125	0.000512433	0.0038	0.0881		m+3	0.111856	0.0041284	0.1123	0.264
		m+3	0.00303031	0.00104664	0.00014737	0.00051472		m+4	0.0747323	0.00111259	0.0894	0.1322		THR376
		m+4	0	0	3.1461e-06	4.8849e-07		m+5	0.0377794	0.00182292	0.0417	0.0271		m	0.580288	0.00711371	0.5783	0.8124
		m+5	0.000138261	0	4.0702e-08	1.269e-10		m+6	0.00376069	0.0128366	0.0288	0.0189		m+1	0.257895	0.00769367	0.2477	0.319
		m+6	0.000279599	0	3.0523e-10	1.0716e-14		m+7	0	0.00316776	0.0049	0.00026182		m+2	0.0946826	0.00702818	0.1299	0.5889
		m+7	0.0226458	0.00663404	1.2826e-12	3.0208e-19		m+8	0.000649473	0.00153566	0.0033	0.00017391		m+3	0.0671342	0.00822045	0.0498	0.8163
		m+8	0	0	1.9652e-15	1.3742e-24
								PHE302						PHE336
		PHE234						m	0.811672	0.00646542	0.8071	0.9478		m	0.410406	0.0016967	0.3899	0.6521
		m	0.863483	0.00220481	0.865	0.7661		m+1	0.0180929	0.00856154	0.0162	0.3942		m+1	0.123192	0.00225929	0.1407	0.5185
		m+1	0.11866	0.00174101	0.1068	0.5542		m+2	0.170235	0.00399252	0.19	0.1614		m+2	0.105423	0.00165173	0.1169	0.4693
		m+2	0.0150533	0.00109746	0.004	0.0936								m+3	0.176145	0.00108922	0.1855	0.4188
		m+3	0.00278069	0.000703603	0.00015189	0.00054679		ASP418						m+4	0.0803802	0.00119262	0.1019	0.2375
		m+4	0	0.000878989	3.2426e-06	5.1892e-07		m	0.652317	0.00390814	0.657	0.9877		m+5	0.045621	0.00157991	0.047	0.0878
		m+5	0	0	4.1951e-08	1.348e-10		m+1	0.139796	0.00216152	0.0998	2.2376		m+6	0.0331087	0.000759175	0.0379	0.0119
		m+6	2.11378e-05	0	3.146e-10	1.1384e-14		m+2	0.103042	0.00526481	0.1124	0.6797		m+7	0.016014	0.00125666	0.0171	0.008
		m+7	2.4839e-06	0	1.3219e-12	3.209e-19		m+3	0.094141	0.00271305	0.0933	1.94		m+8	0.00523301	0.000460095	0.0045	0.0012
		m+8	0	0	2.0255e-15	1.4598e-24		m+4	0.0107038	0.00185582	0.0067	0.0587		m+9	0.00447712	0.00117732	0.0036	0.00054548
		PHE302						ASP390						PHE308
		m	0.974743	0.00392084	0.9747	0.9146		m	0.688117	0.0120534	0.6894	0.9141		m	0.418839	0.00176848	0.3986	0.6576
		m+1	0.0246592	0.00483079	0.0258	0.6586		m+1	0.158573	0.00835977	0.1458	0.3326		m+1	0.123125	0.00126077	0.14	0.3457
		m+2	0.000597591	0.00265588	6.4254e-05	0.00011591		m+2	0.105628	0.00289064	0.1144	0.821		m+2	0.191359	0.00199672	0.2048	0.4863
								m+3	0.0476819	0.00445233	0.0471	0.7109		m+3	0.111372	0.00217457	0.1203	0.3294
		ASP418												m+4	0.0800675	0.00155956	0.0967	0.1275
		m	0.635698	0.00645519	0.6368	1.4631		ASP316						m+5	0.0406865	0.000287712	0.0417	0.0603
		m+1	0.294034	0.00191459	0.2936	4.0154		m	0.683044	0.00542184	0.6847	0.9142		m+6	0.0255127	0.000716321	0.0328	0.033
		m+2	0.0687547	0.00367256	0.0101	0.0477		m+1	0.155388	0.0032569	0.1448	0.3287		m+7	0.00903879	0.00228021	0.005	0.0021
		m+3	0.00151381	0.00201925	5.2535e-05	8.4788e-05		m+2	0.107227	0.00318448	0.1136	0.8103		m+8	0	0	0.0038	0.00052268
		m+4	0	0.000545259	6.3101e-08	1.5971e-10		m+3	0.0543413	0.00135949	0.0468	0.7013
														PHE234
		ASP390						ASP302						m	0.418664	0.00299259	0.3985	0.6576
		m	0.778449	0.00610024	0.7905	0.8955		m	0.764891	0.00317233	0.7679	0.9734		m+1	0.122958	0.00197115	0.14	0.3456
		m+1	0.213863	0.0036615	0.1509	0.3573		m+1	0.116844	0.00192939	0.0989	3.3051		m+2	0.192089	0.00147274	0.2047	0.4862
		m+2	0.00768145	0.00106649	0.0047	0.0117		m+2	0.118266	0.00166927	0.1136	2.4935		m+3	0.11163	0.00141366	0.1203	0.3292
		m+3	5.78572e-06	0.00161732	1.4436e-05	8.4105e-06								m+4	0.0786679	0.00107384	0.0967	0.1274
								GLU432						m+5	0.040703	0.000990172	0.0416	0.0603
		ASP316						m	0.534888	0.00496541	0.5335	0.8596		m+6	0.0253569	0.000666339	0.0328	0.033
		m	0.769908	0.00713386	0.7822	0.8968		m+1	0.168872	0.00163859	0.1569	0.2798		m+7	0.00609258	0.000302949	0.005	0.002
		m+1	0.213685	0.00361591	0.1493	0.3506		m+2	0.201713	0.00383926	0.2134	0.5404		m+8	0.00383844	0.000531056	0.0038	0.00052248
		m+2	0.00974765	0.00255136	0.0047	0.0114		m+3	0.0678192	0.00162	0.0682	0.4357
		m+3	0.00665874	0.00108453	1.4285e-05	8.2356e-06		m+4	0.0196483	0.0016548	0.0222	0.041		PHE302
								m+5	0.00705906	0.00163395	0.0079	0.0204		m	0.79277	0.00130146	0.7889	0.8795
		ASP302												m+1	0.0312607	0.00129123	0.0363	1.2737
		m	0.772536	0.00607559	0.7832	0.9065		GLU330						m+2	0.175969	0.00117831	0.1911	0.0993
		m+1	0.223258	0.00487044	0.176	2.4314		m	0.558326	0.00746826	0.5528	0.7945
		m+2	0.00420644	0.0014127	0.00028508	0.0017		m+1	0.193873	0.00444581	0.1954	0.9281		ASP418
								m+2	0.2021	0.003852	0.2132	0.297		m	0.419474	0.00305019	0.4277	1.1553
		GLU432						m+3	0.0301614	0.0021743	0.0391	0.0319		m+1	0.297613	0.00101138	0.2988	0.6862
		m	0.744285	0.00434849	0.7583	0.8762		m+4	0.0155394	0.00154227	0.0176	0.0105		m+2	0.165375	0.0027172	0.1247	1.1928
		m+1	0.232664	0.00279376	0.1716	0.3535								m+3	0.0884775	0.00101985	0.1018	0.5834
		m+2	0.0216438	0.00103997	0.01	0.0193		TYR302						m+4	0.02906	0.00137341	0.007	0.0745
		m+3	0.00140755	0.000615733	0.00024878	0.00014821		m	0.80899	0.00813844	0.8048	0.9478
		m+4	0	0.000206846	2.8163e-06	1.226e-07		m+1	0.0195891	0.0115354	0.0162	0.392		ASP390
		m+5	0	6.94279e-05	7.117e-09	4.4693e-12		m+2	0.171421	0.00494628	0.1894	0.1608		m	0.547126	0.00342396	0.5611	0.8118
														m+1	0.27448	0.00192931	0.2403	0.3091
		GLU330												m+2	0.118893	0.00135696	0.126	0.5569
		m	0.889592	0.00212148	0.892	0.9082								m+3	0.0595015	0.0015264	0.0483	0.769
		m+1	0.0999512	0.0014836	0.0686	0.1833
		m+2	0.00911176	0.00113193	0.0023	0.0055								ASP316
		m+3	0.00113612	0.000280845	3.7397e-05	7.9552e-06								m	0.544943	0.00289076	0.5594	0.8118
		m+4	0.000209115	0.000304862	2.6657e-07	1.5537e-09								m+1	0.273911	0.00188846	0.2396	0.3081
														m+2	0.119137	0.00130314	0.1256	0.5537
		TYR302												m+3	0.0620092	0.000822449	0.0482	0.7643
		m	0.966854	0.00109115	0.9671	0.9158
		m+1	0.0331463	0.0014979	0.0256	0.6483								ASP302
		m+2	0	0.000501919	6.3749e-05	0.0001141								m	0.602861	0.00351061	0.6172	0.8647
														m+1	0.263582	0.00195283	0.2355	1.4514
														m+2	0.133558	0.0017559	0.1142	2.495
														GLU432
														m	0.41927	0.00156447	0.425	0.7181
														m+1	0.248331	0.0013052	0.2291	0.2913
														m+2	0.200122	0.000529021	0.2132	0.3811
														m+3	0.0981852	0.000631496	0.089	0.4943
														m+4	0.0250542	0.000570655	0.026	0.0368
														m+5	0.00903804	0.000452262	0.0084	0.0235
														GLU330
														m	0.527803	0.00243324	0.5164	0.7631
														m+1	0.206979	0.00121392	0.2174	0.9503
														m+2	0.204156	0.00105538	0.2199	0.2806
														m+3	0.0436421	0.000389199	0.046	0.0378
														m+4	0.0174197	0.000395567	0.0192	0.0103
														TYR302
														m	0.791667	0.00222336	0.788	0.8796
														m+1	0.0317611	0.00202346	0.0362	1.2709
														m+2	0.176572	0.00117356	0.1908	0.0992
