# Supplementary material for: Metabolic Flux Analysis Reveals Entner–Doudoroff Pathway Dominance in Heterotrophic Deep‐Sea Bacterial Isolates
Source: Environ Microbiol Rep. 2026 Jun 12;18(3):e70379. doi: 10.1111/1758-2229.70379 (PMC13261371; doi:10.1111/1758-2229.70379)
Supplement: Supplementary file 2 — Data S1: emi470379‐sup‐0002‐DataS1.zip. [file EMI4-18-e70379-s001.zip › Supplementary data 2.xlsx]

## Sheet: PS1 FLUX RESULT
Reactions	Flux(net)	StdErr	exch	StdErr
Gluc.ext (abcdef) + ATP -> G6P (abcdef)	100	0
G6P (abcdef) <-> F6P (abcdef)	3.5987	1.7952	9.326	2.1744
F6P (abcdef) + ATP -> FBP (abcdef)	19.8899	41.4518
FBP (abcdef) -> F6P (abcdef) + ATP	20.9404	41.5114
FBP (abcdef) <-> DHAP (cba) + GAP (def)	-1.0505	1.8097	1035.9	107670
DHAP (abc) <-> GAP (abc)	-1.0505	1.8097	2878.2	172010
GAP (abc) <-> PG3 (abc) + ATP + NADH	86.8608	1.8547	0.0276	192610
PG3 (abc) <-> PEP (abc)	74.8049	1.9055	0.0072	95857
PEP (abc) -> Pyr (abc) + ATP	63.7075	1.964
G6P (abcdef) -> PG6 (abcdef) + NADPH	94.0056	1.7884
PG6 (abcdef) -> Ru5P (bcdef) + CO2 (a) + NADPH	1.0001e-07	7.483e-11
Ru5P (abcde) <-> X5P (abcde)	-3.7129	0.0448	37770	109010
Ru5P (abcde) <-> R5P (abcde)	3.7129	0.0448	46385	99752
R5P (abcde) + X5P (fghij) <-> S7P (fgabcde) + GAP (hij)	0.9179	0.0111	63163	52354
E4P (abcd) + X5P (efghi) <-> F6P (efabcd) + GAP (ghi)	-4.6308	0.0559	1e-07	1.1395e-11
S7P (abcdefg) + GAP (hij) <-> E4P (defg) + F6P (abchij)	0.9179	0.0111	68337	74069
PG6 (abcdef) -> KDPG (abcdef)	94.0056	1.7884
KDPG (abcdef) -> Pyr (abc) + GAP (def)	94.0056	1.7884
Pyr (abc) -> AcCoA (bc) + CO2 (a) + NADH	119.133	3.3878
OAA (abcd) + AcCoA (ef) -> Cit (dcbfea)	50.5947	1.8198
Cit (abcdef) <-> ICit (abcdef)	50.5947	1.8198	0.00023783	181660
ICit (abcdef) <-> AKG (abcde) + CO2 (f) + NADPH	16.0953	0.1941	1.147e-07	0
AKG (abcde) -> SucCoA (bcde) + CO2 (a) + NADH	1e-07	0
SucCoA (abcd) <-> Suc (abcd) + ATP	-4.1581	0.0502	6.7643e-05	161890
Suc (abcd) <-> Fum (abcd) + FADH2	34.4993	2.0117	0.0068	177210
Fum (abcd) <-> Mal (abcd)	41.1082	1.9328	35273	127120
Mal (abcd) <-> OAA (abcd) + NADH	-18.6371	9.6723	355.779	79.2665
ICit (abcdef) -> Glyox (ab) + Suc (edcf)	34.4993	2.0117
Glyox (ab) + AcCoA (cd) -> Mal (abdc)	34.4993	2.0117
Mal (abcd) -> Pyr (abc) + CO2 (d) + NADPH	94.2447	8.4591
PEP (abc) + CO2 (d) -> OAA (abcd)	1e-07	2.1967e-11
Pyr (abc) + CO2 (d) + ATP -> OAA (abcd)	93.4885	9.0097
AcCoA (ab) <-> Ac (ab) + ATP	-7.311	0.0882	824.772	183360
AKG (abcde) + NADPH -> Glu (abcde)	1e-07	0
Glu (abcde) + ATP -> Gln (abcde)	102.704	1.2767
Gln (abcde) + AKG (fghij) + NADPH -> Glu (abcde) + Glu (fghij)	91.5792	1.1464
Glu (abcde) + ATP + 2*NADPH -> Pro (abcde)	3.6211	0.0437
Glu (abcde) + CO2 (f) + Gln (ghijk) + Asp (lmno) + AcCoA (pq) + 5*ATP + NADPH -> Arg (abcdef) + AKG (ghijk) + Fum (lmno) + Ac (pq)	4.874	0.0588
OAA (abcd) + Glu (efghi) -> Asp (abcd) + AKG (efghi)	24.2567	0.6496
Asp (abcd) + 2*ATP -> Asn (abcd)	2.1754	0.0262
Pyr (abc) + Glu (defgh) -> Ala (abc) + AKG (defgh)	8.2335	0.0993
PG3 (abc) + Glu (defgh) -> Ser (abc) + AKG (defgh) + NADH	12.0559	0.3197
Ser (abc) <-> Gly (ab) + MEETHF (c)	4.4144	0.2913	1.864	0.7765
Gly (ab) <-> CO2 (a) + MEETHF (b) + NADH	-0.9999	0.2874	1e-07	0
Thr (abcd) -> Gly (ab) + AcCoA (cd) + NADH	0.5199	0.5749
Ser (abc) + AcCoA (de) + 3*ATP + 4*NADPH -> Cys (abc) + Ac (de)	2.437	0.0294
Asp (abcd) + Pyr (efg) + Glu (hijkl) + SucCoA (mnop) + ATP + 2*NADPH -> LL_DAP (abcdgfe) + AKG (hijkl) + Suc (mnop)	2.4783	0.0299
LL_DAP (abcdefg) -> Lys (abcdef) + CO2 (g)	2.4783	0.0299
Asp (abcd) + 2*ATP + 2*NADPH -> Thr (abcd)	7.4041	0.5832
Asp (abcd) + METHF (e) + Cys (fgh) + SucCoA (ijkl) + ATP + 2*NADPH -> Met (abcde) + Pyr (fgh) + Suc (ijkl)	1.6798	0.0203
Pyr (abc) + Pyr (def) + Glu (ghijk) + NADPH -> Val (abcef) + CO2 (d) + AKG (ghijk)	5.3559	0.0646
AcCoA (ab) + Pyr (cde) + Pyr (fgh) + Glu (ijklm) + NADPH -> Leu (abdghe) + CO2 (c) + CO2 (f) + AKG (ijklm) + NADH	8.6466	0.1043
Thr (abcd) + Pyr (efg) + Glu (hijkl) + NADPH -> Ile (abfcdg) + CO2 (e) + AKG (hijkl)	3.3595	0.0405
PEP (abc) + PEP (def) + E4P (ghij) + Glu (klmno) + ATP + NADPH -> Phe (abcefghij) + CO2 (d) + AKG (klmno)	2.6298	0.0317
PEP (abc) + PEP (def) + E4P (ghij) + Glu (klmno) + ATP + NADPH -> Tyr (abcefghij) + CO2 (d) + AKG (klmno) + NADH	1.8587	0.0224
Ser (abc) + R5P (defgh) + PEP (ijk) + E4P (lmno) + PEP (pqr) + Gln (stuvw) + 3*ATP + NADPH -> Trp (abcedklmnoj) + CO2 (i) + GAP (fgh) + Pyr (pqr) + Glu (stuvw)	1.0602	0.0128
R5P (abcde) + FTHF (f) + Gln (ghijk) + Asp (lmno) + 5*ATP -> His (edcbaf) + AKG (ghijk) + Fum (lmno) + 2*NADH	1.7348	0.0209
MEETHF (a) + NADH -> METHF (a)	1.6798	0.0203
MEETHF (a) -> FTHF (a) + NADPH	1.7348	0.0209
Ac (ab) -> Ac.ext (ab)	1e-07	1.815e-10
CO2 (a) -> CO2.ext (a)	36.7167	164630
NADH <-> NADPH	9.887	264060	0.00076298	181120
NADH -> 3*ATP	33.4204	188800
FADH2 -> 2*ATP	12.1066	149260
ATP -> ATP_maintenance	0.0097	169010
0.174*G6P + 0.068*F6P + 0.107*GAP + 1.882*AcCoA + 0.431*Gly + 0.263*Pro + 0.598*Ala + 0.389*Val + 0.628*Leu + 0.244*Ile + 0.122*Met + 0.055*Cys + 0.191*Phe + 0.135*Tyr + 0.077*Trp + 0.126*His + 0.18*Lys + 0.354*Arg + 0.251*Gln + 0.158*Asn + 0.301*Glu + 0.284*Asp + 0.301*Ser + 0.256*Thr + 46.75*ATP -> bio	13.7684	0.1661

## Sheet: WP3 FLUX RESULT
Reactions	Flux(net)	StdErr	exch	StdErr
Gluc.ext (abcdef) + ATP -> G6P (abcdef)	100	0
G6P (abcdef) <-> F6P (abcdef)	6.6582	9.5184	3.241	14.5087
F6P (abcdef) + ATP -> FBP (abcdef)	20.523	4.6974
FBP (abcdef) <-> DHAP (cba) + GAP (def)	20.523	4.6974	1.5928	183940
DHAP (abc) <-> GAP (abc)	20.523	4.6974	0.007	173140
GAP (abc) <-> PG3 (abc) + ATP + NADH	112.983	5.8045	826.836	121610
PG3 (abc) <-> PEP (abc)	106.088	12.2326	1e-07	0
PEP (abc) -> Pyr (abc) + ATP	70.8988	24.2524
G6P (abcdef) -> PG6 (abcdef) + NADPH	91.8476	8.339
PG6 (abcdef) -> Ru5P (bcdef) + CO2 (a) + NADPH	25.1466	21.3838
Ru5P (abcde) <-> X5P (abcde)	14.4487	11.9789	534.097	8635.8
Ru5P (abcde) <-> R5P (abcde)	10.6979	9.4439	38360	131650
R5P (abcde) + X5P (fghij) <-> S7P (fgabcde) + GAP (hij)	8.9547	7.6967	52.5294	78.1493
E4P (abcd) + X5P (efghi) <-> F6P (efabcd) + GAP (ghi)	5.494	4.3407	1e-07	0
S7P (abcdefg) + GAP (hij) <-> E4P (defg) + F6P (abchij)	8.9547	7.6967	89093	71300
PG6 (abcdef) -> KDPG (abcdef)	66.701	14.96
KDPG (abcdef) -> Pyr (abc) + GAP (def)	66.701	14.96
Pyr (abc) -> AcCoA (bc) + CO2 (a) + NADH	142.056	78.7809
OAA (abcd) + AcCoA (ef) -> Cit (dcbfea)	41.2352	16.5043
Cit (abcdef) <-> ICit (abcdef)	41.2352	16.5043	0.0517	161540
ICit (abcdef) <-> AKG (abcde) + CO2 (f) + NADPH	18.2208	17.3989	76265	115910
AKG (abcde) -> SucCoA (bcde) + CO2 (a) + NADH	8.1824	16.1243
SucCoA (abcd) <-> Suc (abcd) + ATP	5.589	16.8408	0.0853	191290
Suc (abcd) <-> Fum (abcd) + FADH2	31.1967	12.6322	467.742	178570
Fum (abcd) <-> Mal (abcd)	35.3186	13.4199	90246	121370
Mal (abcd) <-> OAA (abcd) + NADH	29.3433	27.0609	522.551	938.208
ICit (abcdef) -> Glyox (ab) + Suc (edcf)	23.0144	9.1228
Glyox (ab) + AcCoA (cd) -> Mal (abdc)	23.0144	9.1228
Mal (abcd) -> Pyr (abc) + CO2 (d) + NADPH	28.9897	20.2703
PEP (abc) + CO2 (d) -> OAA (abcd)	29.9752	10.2355
OAA (abcd) + ATP -> PEP (abc) + CO2 (d)	1.7074	13.4296
AcCoA (ab) <-> Ac (ab) + ATP	53.264	118.096	515.707	176510
AKG (abcde) + NADPH -> Glu (abcde)	57.7405	59.3916
Glu (abcde) + ATP -> Gln (abcde)	6.9385	7.1369
Glu (abcde) + ATP + 2*NADPH -> Pro (abcde)	2.2584	2.323
Glu (abcde) + CO2 (f) + Gln (ghijk) + Asp (lmno) + AcCoA (pq) + 5*ATP + NADPH -> Arg (abcdef) + AKG (ghijk) + Fum (lmno) + Ac (pq)	3.0399	3.1268
OAA (abcd) + Glu (efghi) -> Asp (abcd) + AKG (efghi)	16.3758	16.8441
Asp (abcd) + 2*ATP -> Asn (abcd)	1.3568	1.3956
Pyr (abc) + Glu (defgh) -> Ala (abc) + AKG (defgh)	5.1352	5.282
PG3 (abc) + Glu (defgh) -> Ser (abc) + AKG (defgh) + NADH	6.8955	7.0927
Ser (abc) <-> Gly (ab) + MEETHF (c)	2.1296	2.1905	1.5821	1.8285
Gly (ab) <-> CO2 (a) + MEETHF (b) + NADH	4.4409e-16	4.3226e-11	1e-07	4.3226e-11
Thr (abcd) -> Gly (ab) + AcCoA (cd) + NADH	1.5715	1.6164
Ser (abc) + AcCoA (de) + 3*ATP + 4*NADPH -> Cys (abc) + Ac (de)	1.5199	1.5634
Asp (abcd) + Pyr (efg) + Glu (hijkl) + SucCoA (mnop) + ATP + 2*NADPH -> LL_DAP (abcdgfe) + AKG (hijkl) + Suc (mnop)	1.5457	1.5899
LL_DAP (abcdefg) -> Lys (abcdef) + CO2 (g)	1.5457	1.5899
Asp (abcd) + 2*ATP + 2*NADPH -> Thr (abcd)	5.8651	6.0328
Asp (abcd) + METHF (e) + Cys (fgh) + SucCoA (ijkl) + ATP + 2*NADPH -> Met (abcde) + Pyr (fgh) + Suc (ijkl)	1.0476	1.0776
Pyr (abc) + Pyr (def) + Glu (ghijk) + NADPH -> Val (abcef) + CO2 (d) + AKG (ghijk)	3.3404	3.436
AcCoA (ab) + Pyr (cde) + Pyr (fgh) + Glu (ijklm) + NADPH -> Leu (abdghe) + CO2 (c) + CO2 (f) + AKG (ijklm) + NADH	5.3928	5.547
Thr (abcd) + Pyr (efg) + Glu (hijkl) + NADPH -> Ile (abfcdg) + CO2 (e) + AKG (hijkl)	2.0953	2.1552
PEP (abc) + PEP (def) + E4P (ghij) + Glu (klmno) + ATP + NADPH -> Phe (abcefghij) + CO2 (d) + AKG (klmno)	1.6402	1.6871
PEP (abc) + PEP (def) + E4P (ghij) + Glu (klmno) + ATP + NADPH -> Tyr (abcefghij) + CO2 (d) + AKG (klmno) + NADH	1.1593	1.1924
Ser (abc) + R5P (defgh) + PEP (ijk) + E4P (lmno) + PEP (pqr) + Gln (stuvw) + 3*ATP + NADPH -> Trp (abcedklmnoj) + CO2 (i) + GAP (fgh) + Pyr (pqr) + Glu (stuvw)	0.6612	0.6801
R5P (abcde) + FTHF (f) + Gln (ghijk) + Asp (lmno) + 5*ATP -> His (edcbaf) + AKG (ghijk) + Fum (lmno) + 2*NADH	1.082	1.1129
MEETHF (a) + NADH -> METHF (a)	1.0476	1.0776
MEETHF (a) -> FTHF (a) + NADPH	1.082	1.1129
Ac (ab) -> Ac.ext (ab)	57.8238	113.436
CO2 (a) -> CO2.ext (a)	0.5066	188760
NADH <-> NADPH	4.8569	242550	0.00091168	177320
NADH -> 3*ATP	97.9381	179160
FADH2 -> 2*ATP	0.0859	179570
ATP -> ATP_maintenance	0.0019	170320
0.174*G6P + 0.068*F6P + 0.107*GAP + 1.882*AcCoA + 0.431*Gly + 0.263*Pro + 0.598*Ala + 0.389*Val + 0.628*Leu + 0.244*Ile + 0.122*Met + 0.055*Cys + 0.191*Phe + 0.135*Tyr + 0.077*Trp + 0.126*His + 0.18*Lys + 0.354*Arg + 0.251*Gln + 0.158*Asn + 0.301*Glu + 0.284*Asp + 0.301*Ser + 0.256*Thr + 46.75*ATP -> bio	8.5872	8.8328

## Sheet: WS11 FLUX RESULT
Reactions	Flux(net)	StdErr	exch	StdErr
Gluc.ext (abcdef) + ATP -> G6P (abcdef)	100	0
G6P (abcdef) <-> F6P (abcdef)	4.6414	11.9868	73.0861	27.0781
F6P (abcdef) + ATP -> FBP (abcdef)	0.3804	1.4068
FBP (abcdef) <-> DHAP (cba) + GAP (def)	0.3804	1.4068	0.007	34722
DHAP (abc) <-> GAP (abc)	0.3804	1.4068	0.00076141	34722
GAP (abc) <-> PG3 (abc) + ATP + NADH	89.3011	5.0163	1e-07	34722
PG3 (abc) <-> PEP (abc)	81.0088	9.2386	1e-07	146.988
PEP (abc) -> Pyr (abc) + ATP	97.3102	14.7039
G6P (abcdef) -> PG6 (abcdef) + NADPH	93.163	11.4233
PG6 (abcdef) -> Ru5P (bcdef) + CO2 (a) + NADPH	1e-07	19.5382
Ru5P (abcde) <-> X5P (abcde)	-3.4029	12.0908	27.6045	300.399
Ru5P (abcde) <-> R5P (abcde)	3.4029	7.5478	25933	34722
R5P (abcde) + X5P (fghij) <-> S7P (fgabcde) + GAP (hij)	0.8413	6.7576	29558	0.0017
E4P (abcd) + X5P (efghi) <-> F6P (efabcd) + GAP (ghi)	-4.2441	5.4338	14.6241	30.3703
S7P (abcdefg) + GAP (hij) <-> E4P (defg) + F6P (abchij)	0.8413	6.7576	7.2504	10.6078
PG6 (abcdef) -> KDPG (abcdef)	93.163	8.4995
KDPG (abcdef) -> Pyr (abc) + GAP (def)	93.163	8.4995
Pyr (abc) -> AcCoA (bc) + CO2 (a) + NADH	128.034	50.9879
OAA (abcd) + AcCoA (ef) -> Cit (dcbfea)	65.8266	19.5709
Cit (abcdef) <-> ICit (abcdef)	65.8266	19.5709	0.0012	34722
ICit (abcdef) <-> AKG (abcde) + CO2 (f) + NADPH	29.302	15.6991	560390	0.0119
AKG (abcde) -> SucCoA (bcde) + CO2 (a) + NADH	14.5506	14.3968
SucCoA (abcd) <-> Suc (abcd) + ATP	10.7397	14.4434	0.1381	34722
Suc (abcd) <-> Fum (abcd) + FADH2	51.0752	18.6311	5.1569e-05	34722
Fum (abcd) <-> Mal (abcd)	57.1323	18.7968	303500	4.2335e-05
Mal (abcd) <-> OAA (abcd) + NADH	81.7519	16.9048	158.623	81.7722
ICit (abcdef) -> Glyox (ab) + Suc (edcf)	36.5247	12.7844
Glyox (ab) + AcCoA (cd) -> Mal (abdc)	36.5247	12.7844
Mal (abcd) -> Pyr (abc) + CO2 (d) + NADPH	11.905	24.2848
Pyr (abc) + CO2 (d) + ATP -> OAA (abcd)	38.2922	10.3582
OAA (abcd) + ATP -> PEP (abc) + CO2 (d)	26.4722	5.7768
AcCoA (ab) <-> Ac (ab) + ATP	-6.7006	69.7005	199.843	34722
AKG (abcde) + NADPH -> Glu (abcde)	86.6895	34.3035
Glu (abcde) + ATP -> Gln (abcde)	10.196	4.1056
Glu (abcde) + ATP + 2*NADPH -> Pro (abcde)	3.3187	1.3363
Glu (abcde) + CO2 (f) + Gln (ghijk) + Asp (lmno) + AcCoA (pq) + 5*ATP + NADPH -> Arg (abcdef) + AKG (ghijk) + Fum (lmno) + Ac (pq)	4.4671	1.7987
OAA (abcd) + Glu (efghi) -> Asp (abcd) + AKG (efghi)	27.7453	10.5204
Asp (abcd) + 2*ATP -> Asn (abcd)	1.9938	0.8028
Pyr (abc) + Glu (defgh) -> Ala (abc) + AKG (defgh)	7.5461	3.0385
PG3 (abc) + Glu (defgh) -> Ser (abc) + AKG (defgh) + NADH	8.2923	4.3872
Ser (abc) <-> Gly (ab) + MEETHF (c)	1.2888	2.1662	12.6773	5.3046
Gly (ab) <-> CO2 (a) + MEETHF (b) + NADH	1.8406	1.8249	1.5405	1.0533
Thr (abcd) -> Gly (ab) + AcCoA (cd) + NADH	5.9905	3.8102
Ser (abc) + AcCoA (de) + 3*ATP + 4*NADPH -> Cys (abc) + Ac (de)	2.2335	0.8994
Asp (abcd) + Pyr (efg) + Glu (hijkl) + SucCoA (mnop) + ATP + 2*NADPH -> LL_DAP (abcdgfe) + AKG (hijkl) + Suc (mnop)	2.2714	0.9146
LL_DAP (abcdefg) -> Lys (abcdef) + CO2 (g)	2.2714	0.9146
Asp (abcd) + 2*ATP + 2*NADPH -> Thr (abcd)	12.2999	5.1581
Asp (abcd) + METHF (e) + Cys (fgh) + SucCoA (ijkl) + ATP + 2*NADPH -> Met (abcde) + Pyr (fgh) + Suc (ijkl)	1.5395	0.6199
Pyr (abc) + Pyr (def) + Glu (ghijk) + NADPH -> Val (abcef) + CO2 (d) + AKG (ghijk)	4.9087	1.9766
AcCoA (ab) + Pyr (cde) + Pyr (fgh) + Glu (ijklm) + NADPH -> Leu (abdghe) + CO2 (c) + CO2 (f) + AKG (ijklm) + NADH	7.9246	3.191
Thr (abcd) + Pyr (efg) + Glu (hijkl) + NADPH -> Ile (abfcdg) + CO2 (e) + AKG (hijkl)	3.079	1.2398
PEP (abc) + PEP (def) + E4P (ghij) + Glu (klmno) + ATP + NADPH -> Phe (abcefghij) + CO2 (d) + AKG (klmno)	2.4102	0.9705
PEP (abc) + PEP (def) + E4P (ghij) + Glu (klmno) + ATP + NADPH -> Tyr (abcefghij) + CO2 (d) + AKG (klmno) + NADH	1.7035	0.686
Ser (abc) + R5P (defgh) + PEP (ijk) + E4P (lmno) + PEP (pqr) + Gln (stuvw) + 3*ATP + NADPH -> Trp (abcedklmnoj) + CO2 (i) + GAP (fgh) + Pyr (pqr) + Glu (stuvw)	0.9716	0.3912
R5P (abcde) + FTHF (f) + Gln (ghijk) + Asp (lmno) + 5*ATP -> His (edcbaf) + AKG (ghijk) + Fum (lmno) + 2*NADH	1.59	0.6402
MEETHF (a) + NADH -> METHF (a)	1.5395	0.6199
MEETHF (a) -> FTHF (a) + NADPH	1.59	0.6402
Ac (ab) -> Ac.ext (ab)	1e-07	67.0711
CO2 (a) -> CO2.ext (a)	272.111	34722
NADH <-> NADPH	-2.8071	49104	0.0013	34722
NADH -> 3*ATP	148.537	34722
FADH2 -> 2*ATP	0.0007593	34722
ATP -> ATP_maintenance	0.001	34722
0.174*G6P + 0.068*F6P + 0.107*GAP + 1.882*AcCoA + 0.431*Gly + 0.263*Pro + 0.598*Ala + 0.389*Val + 0.628*Leu + 0.244*Ile + 0.122*Met + 0.055*Cys + 0.191*Phe + 0.135*Tyr + 0.077*Trp + 0.126*His + 0.18*Lys + 0.354*Arg + 0.251*Gln + 0.158*Asn + 0.301*Glu + 0.284*Asp + 0.301*Ser + 0.256*Thr + 46.75*ATP -> bio	12.6188	5.0811

## Sheet: W43 FLUX RESULT
Reactions	Flux(net)	StdErr	exch	StdErr
Gluc.ext (abcdef) + ATP -> G6P (abcdef)	100	0
G6P (abcdef) <-> F6P (abcdef)	0.4013	2.3724	59.2903	8.4463
F6P (abcdef) + ATP -> FBP (abcdef)	1.1611	1.0576
FBP (abcdef) <-> DHAP (cba) + GAP (def)	1.1611	1.0576	0.0161	138280
DHAP (abc) <-> GAP (abc)	1.1611	1.0576	0.00038882	77239
GAP (abc) <-> PG3 (abc) + ATP + NADH	88.2513	1.1336	1e-07	0
PG3 (abc) <-> PEP (abc)	76.6708	1.2899	1e-07	0
PEP (abc) -> Pyr (abc) + ATP	76.6453	3.8888
G6P (abcdef) -> PG6 (abcdef) + NADPH	97.0402	2.3442
PG6 (abcdef) -> Ru5P (bcdef) + CO2 (a) + NADPH	8.587	3.8024
Ru5P (abcde) <-> X5P (abcde)	1.7596	2.4852	10.1624	3.3558
Ru5P (abcde) <-> R5P (abcde)	6.8274	1.3257	155280	106970
R5P (abcde) + X5P (fghij) <-> S7P (fgabcde) + GAP (hij)	3.8426	1.2809	163390	105940
E4P (abcd) + X5P (efghi) <-> F6P (efabcd) + GAP (ghi)	-2.083	1.2113	29.6737	30.5723
S7P (abcdefg) + GAP (hij) <-> E4P (defg) + F6P (abchij)	3.8426	1.2809	85.8993	35.0793
PG6 (abcdef) -> KDPG (abcdef)	88.4532	1.9649
KDPG (abcdef) -> Pyr (abc) + GAP (def)	88.4532	1.9649
Pyr (abc) -> AcCoA (bc) + CO2 (a) + NADH	87.3986	2.9156
OAA (abcd) + AcCoA (ef) -> Cit (dcbfea)	38.8785	5.9627
Cit (abcdef) <-> ICit (abcdef)	38.8785	5.9627	1e-07	166700
ICit (abcdef) <-> AKG (abcde) + CO2 (f) + NADPH	24.1205	10.4456	50.9896	57.1638
AKG (abcde) -> SucCoA (bcde) + CO2 (a) + NADH	6.9319	11.0047
SucCoA (abcd) <-> Suc (abcd) + ATP	2.4914	11.1494	4.534	173240
Suc (abcd) <-> Fum (abcd) + FADH2	21.6899	6.5235	0.0024	178340
Fum (abcd) <-> Mal (abcd)	28.7476	6.293	195930	113550
Mal (abcd) <-> OAA (abcd) + NADH	43.5056	3.5604	421.619	196.937
ICit (abcdef) -> Glyox (ab) + Suc (edcf)	14.758	4.9786
Glyox (ab) + AcCoA (cd) -> Mal (abdc)	14.758	4.9786
Mal (abcd) -> Pyr (abc) + CO2 (d) + NADPH	1e-07	1.2254e-13
Pyr (abc) + CO2 (d) + ATP -> OAA (abcd)	35.6916	4.778
OAA (abcd) + ATP -> PEP (abc) + CO2 (d)	11.8256	3.4873
AcCoA (ab) <-> Ac (ab) + ATP	-7.8076	0.2606	1e-07	169720
AKG (abcde) + NADPH -> Glu (abcde)	99.094	3.3059
Glu (abcde) + ATP -> Gln (abcde)	11.8806	0.3965
Glu (abcde) + ATP + 2*NADPH -> Pro (abcde)	3.8671	0.1291
Glu (abcde) + CO2 (f) + Gln (ghijk) + Asp (lmno) + AcCoA (pq) + 5*ATP + NADPH -> Arg (abcdef) + AKG (ghijk) + Fum (lmno) + Ac (pq)	5.2051	0.1737
OAA (abcd) + Glu (efghi) -> Asp (abcd) + AKG (efghi)	28.4931	1.249
Asp (abcd) + 2*ATP -> Asn (abcd)	2.3232	0.0775
Pyr (abc) + Glu (defgh) -> Ala (abc) + AKG (defgh)	8.7928	0.2935
PG3 (abc) + Glu (defgh) -> Ser (abc) + AKG (defgh) + NADH	11.5804	0.6048
Ser (abc) <-> Gly (ab) + MEETHF (c)	3.4199	0.4613	15.2867	1.6691
Gly (ab) <-> CO2 (a) + MEETHF (b) + NADH	0.2266	0.4387	0.3098	0.7679
Thr (abcd) -> Gly (ab) + AcCoA (cd) + NADH	3.144	0.8773
Ser (abc) + AcCoA (de) + 3*ATP + 4*NADPH -> Cys (abc) + Ac (de)	2.6025	0.0869
Asp (abcd) + Pyr (efg) + Glu (hijkl) + SucCoA (mnop) + ATP + 2*NADPH -> LL_DAP (abcdgfe) + AKG (hijkl) + Suc (mnop)	2.6467	0.0883
LL_DAP (abcdefg) -> Lys (abcdef) + CO2 (g)	2.6467	0.0883
Asp (abcd) + 2*ATP + 2*NADPH -> Thr (abcd)	10.4958	0.9228
Asp (abcd) + METHF (e) + Cys (fgh) + SucCoA (ijkl) + ATP + 2*NADPH -> Met (abcde) + Pyr (fgh) + Suc (ijkl)	1.7938	0.0599
Pyr (abc) + Pyr (def) + Glu (ghijk) + NADPH -> Val (abcef) + CO2 (d) + AKG (ghijk)	5.7197	0.1909
AcCoA (ab) + Pyr (cde) + Pyr (fgh) + Glu (ijklm) + NADPH -> Leu (abdghe) + CO2 (c) + CO2 (f) + AKG (ijklm) + NADH	9.2339	0.3082
Thr (abcd) + Pyr (efg) + Glu (hijkl) + NADPH -> Ile (abfcdg) + CO2 (e) + AKG (hijkl)	3.5877	0.1197
PEP (abc) + PEP (def) + E4P (ghij) + Glu (klmno) + ATP + NADPH -> Phe (abcefghij) + CO2 (d) + AKG (klmno)	2.8084	0.0937
PEP (abc) + PEP (def) + E4P (ghij) + Glu (klmno) + ATP + NADPH -> Tyr (abcefghij) + CO2 (d) + AKG (klmno) + NADH	1.985	0.0662
Ser (abc) + R5P (defgh) + PEP (ijk) + E4P (lmno) + PEP (pqr) + Gln (stuvw) + 3*ATP + NADPH -> Trp (abcedklmnoj) + CO2 (i) + GAP (fgh) + Pyr (pqr) + Glu (stuvw)	1.1322	0.0378
R5P (abcde) + FTHF (f) + Gln (ghijk) + Asp (lmno) + 5*ATP -> His (edcbaf) + AKG (ghijk) + Fum (lmno) + 2*NADH	1.8527	0.0618
MEETHF (a) + NADH -> METHF (a)	1.7938	0.0599
MEETHF (a) -> FTHF (a) + NADPH	1.8527	0.0618
Ac (ab) -> Ac.ext (ab)	1e-07	2.092e-09
CO2 (a) -> CO2.ext (a)	672.606	185280
NADH <-> NADPH	-0.4735	221080	0.0097	179440
NADH -> 3*ATP	19.885	177280
FADH2 -> 2*ATP	0.0092	163050
ATP -> ATP_maintenance	0.009	174980
0.174*G6P + 0.068*F6P + 0.107*GAP + 1.882*AcCoA + 0.431*Gly + 0.263*Pro + 0.598*Ala + 0.389*Val + 0.628*Leu + 0.244*Ile + 0.122*Met + 0.055*Cys + 0.191*Phe + 0.135*Tyr + 0.077*Trp + 0.126*His + 0.18*Lys + 0.354*Arg + 0.251*Gln + 0.158*Asn + 0.301*Glu + 0.284*Asp + 0.301*Ser + 0.256*Thr + 46.75*ATP -> bio	14.7037	0.4907
