# Supplementary material for: Metabolic Flux Analysis Reveals Entner–Doudoroff Pathway Dominance in Heterotrophic Deep‐Sea Bacterial Isolates
Source: Environ Microbiol Rep. 2026 Jun 12;18(3):e70379. doi: 10.1111/1758-2229.70379 (PMC13261371; doi:10.1111/1758-2229.70379)
Supplement: Supplementary file 2 — Data S1: emi470379‐sup‐0002‐DataS1.zip. [file EMI4-18-e70379-s001.zip › Supplementary data3.xlsx]

## Sheet: rawdata
strain	Growth rates (h-1)	Antioxidative response (cm)	ATP con (pmol/10^4 cell)	NADH con (µM)	NADPH con (µM)	NAD con (µM)	NADP con (µM)	EMPP flux (%)	PPP flux (%)	EDP flux (%)	NADH net flux (%)	NADPH net flux (%)	ATP net flux (%)	ATP supply flux (%)	NADH supply flux (%)	NADPH supply flux (%)
PS1_1	0.3166	-2.85	0.02604	0.1545	1.41642	0.43677	1.28358	1.81	-1.79	92.2	195.201	38.9723	-205.785	-41.0912	172.54	193.856
PS1_2	0.3033	-2.85	0.0434	0.16102	0.90896	0.24772	2.10448	3.61	0	93.99	211.387	46.4176	-212.665	-45.9551	187.436	204.277
PS1_3	0.2996	-2.55	0.02604	0.12842	0.25224	0.28031	1.69403	5.41	1.79	95.78	227.574	53.8629	-219.544	-50.819	202.333	214.698
WP3_1	0.0624	-4.55	0.0347225	0.219687	1.01343	1.02347	4.21642	-2.92	16.81	51.74	164.333	96.4122	-36.8725	38.4701	164.794	96.8127
WP3_2	0.0585	-4.75	0.0347225	0.154498	0.826866	1.29074	3.96269	6.6	25.15	66.7	308.701	178.184	79.8523	67.2408	292.565	164.205
WP3_3	0.0569	-4.55	0.0347225	0.187093	0.640299	1.45372	3.70896	16.12	33.49	81.67	453.068	259.956	196.577	96.0115	420.336	231.597
WS11_1	0.0534	-5.1	0.0925933	0.115385	0.401493	0.162973	0.761194	-7.35	-11.42	84.66	286.509	73.4119	3.9402	15.5844	226.332	63.4246
WS11_2	0.0545	-4.7	0.0740747	0.147979	0.416418	0.0977836	0.69403	4.64	0	93.16	341.03	149.392	-9.8905	32.2062	313.638	134.37
WS11_3	0.0526	-4.7	0.0925933	0.102347	0.573134	0.0521512	0.865672	16.63	11.42	101.66	395.551	225.372	-23.7212	48.828	400.943	205.315
W43_1	0.0829	-5.5	0.0810192	0.316578	3.22891	2.03209	1.37795	-1.97	6.25	86.49	233.196	136.784	-57.8786	11.8608	207.473	113.156
W43_2	0.0861	-5.5	0.0810192	0.279144	2.62148	2.25134	1.16985	0.4	8.59	88.45	254.169	153.006	-48.6447	18.7097	226.087	129.748
W43_3	0.0834	-5.7	0.0578708	0.493048	2.84083	2.09091	0.83802	2.77	10.93	90.41	275.142	169.228	-39.4108	25.5586	244.702	146.34
